# Supplementary material for: Taxonomic revision and molecular phylogenetics of the Idarnes incertus species-group (Hymenoptera, Agaonidae, Sycophaginae)
Source: PeerJ. 2017 Jan 5;5:e2842. doi: 10.7717/peerj.2842 (PMC5289451; doi:10.7717/peerj.2842)
Supplement: Supplemental Information 1 — Multi-entry taxonomic key for Idarnes incertus species-group. The kay is assembled in Lucid: http://www.lucidcentral.com [file peerj-05-2842-s001.zip]

Archive with 353 entries (344 files):
- Idarnes incertus species group/
- Idarnes incertus species group/Idarnes incertus species group.data
- __MACOSX/
- __MACOSX/Idarnes incertus species group/
- __MACOSX/Idarnes incertus species group/._Idarnes incertus species group.data
- Idarnes incertus species group/Idarnes incertus species group.dep
- __MACOSX/Idarnes incertus species group/._Idarnes incertus species group.dep
- Idarnes incertus species group/Idarnes incertus species group.fil
- __MACOSX/Idarnes incertus species group/._Idarnes incertus species group.fil
- Idarnes incertus species group/Idarnes incertus species group.sco
- __MACOSX/Idarnes incertus species group/._Idarnes incertus species group.sco
- Idarnes incertus species group/Media/
- Idarnes incertus species group/Media/Images/
- Idarnes incertus species group/Media/Images/001_A Body black.jpg
- __MACOSX/Idarnes incertus species group/Media/
- __MACOSX/Idarnes incertus species group/Media/Images/
- __MACOSX/Idarnes incertus species group/Media/Images/._001_A Body black.jpg
- Idarnes incertus species group/Media/Images/001_B_Body brown yellow.jpg
- __MACOSX/Idarnes incertus species group/Media/Images/._001_B_Body brown yellow.jpg
- Idarnes incertus species group/Media/Images/001_C Body yellow.jpg
- __MACOSX/Idarnes incertus species group/Media/Images/._001_C Body yellow.jpg
- Idarnes incertus species group/Media/Images/002_A Epistomal delim clypeus.png
- __MACOSX/Idarnes incertus species group/Media/Images/._002_A Epistomal delim clypeus.png
- Idarnes incertus species group/Media/Images/002_B Epistomal Shallow.png
- __MACOSX/Idarnes incertus species group/Media/Images/._002_B Epistomal Shallow.png
- Idarnes incertus species group/Media/Images/002_C Epistomal inconspicuous.png
- __MACOSX/Idarnes incertus species group/Media/Images/._002_C Epistomal inconspicuous.png
- Idarnes incertus species group/Media/Images/003_A Supraclyp narrow.png
- __MACOSX/Idarnes incertus species group/Media/Images/._003_A Supraclyp narrow.png
- Idarnes incertus species group/Media/Images/003_B Supraclyp as wide.png
- __MACOSX/Idarnes incertus species group/Media/Images/._003_B Supraclyp as wide.png
- Idarnes incertus species group/Media/Images/003_C Supraclyp wider.png
- __MACOSX/Idarnes incertus species group/Media/Images/._003_C Supraclyp wider.png
- Idarnes incertus species group/Media/Images/004_A Subantennal short.png
- __MACOSX/Idarnes incertus species group/Media/Images/._004_A Subantennal short.png
- Idarnes incertus species group/Media/Images/004_B Subantennal as long.png
- __MACOSX/Idarnes incertus species group/Media/Images/._004_B Subantennal as long.png
- Idarnes incertus species group/Media/Images/004_C Subantennal longer.png
- __MACOSX/Idarnes incertus species group/Media/Images/._004_C Subantennal longer.png
- Idarnes incertus species group/Media/Images/005_A Torulus closer ocellus.png
- __MACOSX/Idarnes incertus species group/Media/Images/._005_A Torulus closer ocellus.png
- Idarnes incertus species group/Media/Images/005_B Torulus closer oral margin.png
- __MACOSX/Idarnes incertus species group/Media/Images/._005_B Torulus closer oral margin.png
- Idarnes incertus species group/Media/Images/006_A funicle 2 anelli.png
- __MACOSX/Idarnes incertus species group/Media/Images/._006_A funicle 2 anelli.png
- Idarnes incertus species group/Media/Images/006_B funicle 2 anelli (nearly fused).png
- __MACOSX/Idarnes incertus species group/Media/Images/._006_B funicle 2 anelli (nearly fused).png
- Idarnes incertus species group/Media/Images/006_C funicle 1 anellus.png
- __MACOSX/Idarnes incertus species group/Media/Images/._006_C funicle 1 anellus.png
- Idarnes incertus species group/Media/Images/007_A Mesoscutum with median striae.jpg
- __MACOSX/Idarnes incertus species group/Media/Images/._007_A Mesoscutum with median striae.jpg
- Idarnes incertus species group/Media/Images/007_B Mesoscutum without median striae.jpg
- __MACOSX/Idarnes incertus species group/Media/Images/._007_B Mesoscutum without median striae.jpg
- Idarnes incertus species group/Media/Images/007_B Mesoscutum without median striae.png
- __MACOSX/Idarnes incertus species group/Media/Images/._007_B Mesoscutum without median striae.png
- Idarnes incertus species group/Media/Images/008_A Mesonotum curved.jpg
- __MACOSX/Idarnes incertus species group/Media/Images/._008_A Mesonotum curved.jpg
- Idarnes incertus species group/Media/Images/008_B Mesonotum not strongly curved.jpg
- __MACOSX/Idarnes incertus species group/Media/Images/._008_B Mesonotum not strongly curved.jpg
- Idarnes incertus species group/Media/Images/009_A notaulus crenulate.png
- __MACOSX/Idarnes incertus species group/Media/Images/._009_A notaulus crenulate.png
- Idarnes incertus species group/Media/Images/009_B notaulus not crenulate.png
- __MACOSX/Idarnes incertus species group/Media/Images/._009_B notaulus not crenulate.png
- Idarnes incertus species group/Media/Images/010_A Axillula striate.jpg
- __MACOSX/Idarnes incertus species group/Media/Images/._010_A Axillula striate.jpg
- Idarnes incertus species group/Media/Images/010_B Axillula reticulate.jpg
- __MACOSX/Idarnes incertus species group/Media/Images/._010_B Axillula reticulate.jpg
- Idarnes incertus species group/Media/Images/010_C Axillula striate reticulate.jpg
- __MACOSX/Idarnes incertus species group/Media/Images/._010_C Axillula striate reticulate.jpg
- Idarnes incertus species group/Media/Images/011_A Frenal sulcus smooth.png
- __MACOSX/Idarnes incertus species group/Media/Images/._011_A Frenal sulcus smooth.png
- Idarnes incertus species group/Media/Images/011_B Frenal barely crenulate.png
- __MACOSX/Idarnes incertus species group/Media/Images/._011_B Frenal barely crenulate.png
- Idarnes incertus species group/Media/Images/011_C Frenal sulcus crenulate.png
- __MACOSX/Idarnes incertus species group/Media/Images/._011_C Frenal sulcus crenulate.png
- Idarnes incertus species group/Media/Images/012_A Frenal sulcus faint.png
- __MACOSX/Idarnes incertus species group/Media/Images/._012_A Frenal sulcus faint.png
- Idarnes incertus species group/Media/Images/012_B Frenal sulcus conspicuous.png
- __MACOSX/Idarnes incertus species group/Media/Images/._012_B Frenal sulcus conspicuous.png
- Idarnes incertus species group/Media/Images/013_A Frenal sulcus straight.png
- __MACOSX/Idarnes incertus species group/Media/Images/._013_A Frenal sulcus straight.png
- Idarnes incertus species group/Media/Images/013_B Frenal sulcus arched.png
- __MACOSX/Idarnes incertus species group/Media/Images/._013_B Frenal sulcus arched.png
- Idarnes incertus species group/Media/Images/014_A Metascutellum inconspicuous.png
- __MACOSX/Idarnes incertus species group/Media/Images/._014_A Metascutellum inconspicuous.png
- Idarnes incertus species group/Media/Images/014_B Metascutellum short.png
- __MACOSX/Idarnes incertus species group/Media/Images/._014_B Metascutellum short.png
- Idarnes incertus species group/Media/Images/014_C Metascutellum long.png
- __MACOSX/Idarnes incertus species group/Media/Images/._014_C Metascutellum long.png
- Idarnes incertus species group/Media/Images/015_A propodeal margin concave.png
- __MACOSX/Idarnes incertus species group/Media/Images/._015_A propodeal margin concave.png
- Idarnes incertus species group/Media/Images/015_B propodeal margin angulose.png
- __MACOSX/Idarnes incertus species group/Media/Images/._015_B propodeal margin angulose.png
- Idarnes incertus species group/Media/Images/016_A propodeal sulcus conspicuous.png
- __MACOSX/Idarnes incertus species group/Media/Images/._016_A propodeal sulcus conspicuous.png
- Idarnes incertus species group/Media/Images/016_B propodeal sulcus shallow, traceable.png
- __MACOSX/Idarnes incertus species group/Media/Images/._016_B propodeal sulcus shallow, traceable.png
- Idarnes incertus species group/Media/Images/016_C propodeal sulcus as longit reticulation.png
- __MACOSX/Idarnes incertus species group/Media/Images/._016_C propodeal sulcus as longit reticulation.png
- Idarnes incertus species group/Media/Images/016_D propodeal sulcus inconspicuous.png
- __MACOSX/Idarnes incertus species group/Media/Images/._016_D propodeal sulcus inconspicuous.png
- Idarnes incertus species group/Media/Images/017_A Pronotum same colour.jpg
- __MACOSX/Idarnes incertus species group/Media/Images/._017_A Pronotum same colour.jpg
- Idarnes incertus species group/Media/Images/017_B Pronotum yellow.jpg
- __MACOSX/Idarnes incertus species group/Media/Images/._017_B Pronotum yellow.jpg
- Idarnes incertus species group/Media/Images/018_A Propodeum different.png
- __MACOSX/Idarnes incertus species group/Media/Images/._018_A Propodeum different.png
- Idarnes incertus species group/Media/Images/018_B Propodeum same brown.png
- __MACOSX/Idarnes incertus species group/Media/Images/._018_B Propodeum same brown.png
- Idarnes incertus species group/Media/Images/018_C Propodeum same yellow.png
- __MACOSX/Idarnes incertus species group/Media/Images/._018_C Propodeum same yellow.png
- Idarnes incertus species group/Media/Images/019_A mes. Dorsally black.png
- __MACOSX/Idarnes incertus species group/Media/Images/._019_A mes. Dorsally black.png
- Idarnes incertus species group/Media/Images/019_B meso black brown.png
- __MACOSX/Idarnes incertus species group/Media/Images/._019_B meso black brown.png
- Idarnes incertus species group/Media/Images/019_C Mes yellow smoky.jpg
- __MACOSX/Idarnes incertus species group/Media/Images/._019_C Mes yellow smoky.jpg
- Idarnes incertus species group/Media/Images/020_A Pm vein short.jpg
- __MACOSX/Idarnes incertus species group/Media/Images/._020_A Pm vein short.jpg
- Idarnes incertus species group/Media/Images/020_B Pm vein long.jpg
- __MACOSX/Idarnes incertus species group/Media/Images/._020_B Pm vein long.jpg
- Idarnes incertus species group/Media/Images/020_C Pm vein absent.jpg
- __MACOSX/Idarnes incertus species group/Media/Images/._020_C Pm vein absent.jpg
- Idarnes incertus species group/Media/Images/021_A shorter ovip.png
- __MACOSX/Idarnes incertus species group/Media/Images/._021_A shorter ovip.png
- Idarnes incertus species group/Media/Images/021_BA~1.PNG
- __MACOSX/Idarnes incertus species group/Media/Images/._021_BA~1.PNG
- Idarnes incertus species group/Media/Images/021_C 1.5x as long as.png
- __MACOSX/Idarnes incertus species group/Media/Images/._021_C 1.5x as long as.png
- Idarnes incertus species group/Media/Images/021_D 2x las lon or more.jpg
- __MACOSX/Idarnes incertus species group/Media/Images/._021_D 2x las lon or more.jpg
- Idarnes incertus species group/Media/Images/brown metallic.png
- __MACOSX/Idarnes incertus species group/Media/Images/._brown metallic.png
- Idarnes incertus species group/Media/Images/brown.png
- __MACOSX/Idarnes incertus species group/Media/Images/._brown.png
- Idarnes incertus species group/Media/Images/concolorous.png
- __MACOSX/Idarnes incertus species group/Media/Images/._concolorous.png
- Idarnes incertus species group/Media/Images/hab_albiventris.jpg
- __MACOSX/Idarnes incertus species group/Media/Images/._hab_albiventris.jpg
- Idarnes incertus species group/Media/Images/hab_amacayacuensis.jpg
- __MACOSX/Idarnes incertus species group/Media/Images/._hab_amacayacuensis.jpg
- Idarnes incertus species group/Media/Images/hab_amazonicus.jpg
- __MACOSX/Idarnes incertus species group/Media/Images/._hab_amazonicus.jpg
- Idarnes incertus species group/Media/Images/hab_americanae.jpg
- __MACOSX/Idarnes incertus species group/Media/Images/._hab_americanae.jpg
- Idarnes incertus species group/Media/Images/hab_aureonigrus.jpg
- __MACOSX/Idarnes incertus species group/Media/Images/._hab_aureonigrus.jpg
- Idarnes incertus species group/Media/Images/hab_badiovertex.jpg
- __MACOSX/Idarnes incertus species group/Media/Images/._hab_badiovertex.jpg
- Idarnes incertus species group/Media/Images/hab_brevis.jpg
- __MACOSX/Idarnes incertus species group/Media/Images/._hab_brevis.jpg
- Idarnes incertus species group/Media/Images/hab_brunneus.jpg
- __MACOSX/Idarnes incertus species group/Media/Images/._hab_brunneus.jpg
- Idarnes incertus species group/Media/Images/hab_comptoni.jpg
- __MACOSX/Idarnes incertus species group/Media/Images/._hab_comptoni.jpg
- Idarnes incertus species group/Media/Images/hab_cremersae.jpg
- __MACOSX/Idarnes incertus species group/Media/Images/._hab_cremersae.jpg
- Idarnes incertus species group/Media/Images/hab_dimorphicus.jpg
- __MACOSX/Idarnes incertus species group/Media/Images/._hab_dimorphicus.jpg
- Idarnes incertus species group/Media/Images/hab_flavicrus.jpg
- __MACOSX/Idarnes incertus species group/Media/Images/._hab_flavicrus.jpg
- Idarnes incertus species group/Media/Images/hab_gibberosus.jpg
- __MACOSX/Idarnes incertus species group/Media/Images/._hab_gibberosus.jpg
- Idarnes incertus species group/Media/Images/hab_hansoni.jpg
- __MACOSX/Idarnes incertus species group/Media/Images/._hab_hansoni.jpg
- Idarnes incertus species group/Media/Images/hab_incertus.jpg
- __MACOSX/Idarnes incertus species group/Media/Images/._hab_incertus.jpg
- Idarnes incertus species group/Media/Images/hab_maximus.jpg
- __MACOSX/Idarnes incertus species group/Media/Images/._hab_maximus.jpg
- Idarnes incertus species group/Media/Images/hab_nigriventris.jpg
- __MACOSX/Idarnes incertus species group/Media/Images/._hab_nigriventris.jpg
- Idarnes incertus species group/Media/Images/hab_pseudoflavus.jpg
- __MACOSX/Idarnes incertus species group/Media/Images/._hab_pseudoflavus.jpg
- Idarnes incertus species group/Media/Images/hab_williamsi.jpg
- __MACOSX/Idarnes incertus species group/Media/Images/._hab_williamsi.jpg
- Idarnes incertus species group/Media/Images/mesosoma dark.jpg
- __MACOSX/Idarnes incertus species group/Media/Images/._mesosoma dark.jpg
- Idarnes incertus species group/Media/Images/mesosoma yellow.jpg
- __MACOSX/Idarnes incertus species group/Media/Images/._mesosoma yellow.jpg
- Idarnes incertus species group/Media/Images/torulus middle.jpg
- __MACOSX/Idarnes incertus species group/Media/Images/._torulus middle.jpg
- __MACOSX/Idarnes incertus species group/Media/._Images
- Idarnes incertus species group/Media/Thumbs/
- Idarnes incertus species group/Media/Thumbs/001_A Body black_1_TN.jpg
- __MACOSX/Idarnes incertus species group/Media/Thumbs/
- __MACOSX/Idarnes incertus species group/Media/Thumbs/._001_A Body black_1_TN.jpg
- Idarnes incertus species group/Media/Thumbs/001_A Body black_TN.jpg
- __MACOSX/Idarnes incertus species group/Media/Thumbs/._001_A Body black_TN.jpg
- Idarnes incertus species group/Media/Thumbs/001_B_Body brown yellow_TN.jpg
- __MACOSX/Idarnes incertus species group/Media/Thumbs/._001_B_Body brown yellow_TN.jpg
- Idarnes incertus species group/Media/Thumbs/001_C Body yellow_TN.jpg
- __MACOSX/Idarnes incertus species group/Media/Thumbs/._001_C Body yellow_TN.jpg
- Idarnes incertus species group/Media/Thumbs/002_A Epistomal delim clypeus_TN.jpg
- __MACOSX/Idarnes incertus species group/Media/Thumbs/._002_A Epistomal delim clypeus_TN.jpg
- Idarnes incertus species group/Media/Thumbs/002_B Epistomal Shallow_TN.jpg
- __MACOSX/Idarnes incertus species group/Media/Thumbs/._002_B Epistomal Shallow_TN.jpg
- Idarnes incertus species group/Media/Thumbs/002_C Epistomal inconspicuous_TN.jpg
- __MACOSX/Idarnes incertus species group/Media/Thumbs/._002_C Epistomal inconspicuous_TN.jpg
- Idarnes incertus species group/Media/Thumbs/003_A Supraclyp narrow_TN.jpg
- __MACOSX/Idarnes incertus species group/Media/Thumbs/._003_A Supraclyp narrow_TN.jpg
- Idarnes incertus species group/Media/Thumbs/003_B Supraclyp as wide_TN.jpg
- __MACOSX/Idarnes incertus species group/Media/Thumbs/._003_B Supraclyp as wide_TN.jpg
- Idarnes incertus species group/Media/Thumbs/003_C Supraclyp wider_TN.jpg
- __MACOSX/Idarnes incertus species group/Media/Thumbs/._003_C Supraclyp wider_TN.jpg
- Idarnes incertus species group/Media/Thumbs/004_A Subantennal short_TN.jpg
- __MACOSX/Idarnes incertus species group/Media/Thumbs/._004_A Subantennal short_TN.jpg
- Idarnes incertus species group/Media/Thumbs/004_B Subantennal as long_TN.jpg
- __MACOSX/Idarnes incertus species group/Media/Thumbs/._004_B Subantennal as long_TN.jpg
- Idarnes incertus species group/Media/Thumbs/004_C Subantennal longer_TN.jpg
- __MACOSX/Idarnes incertus species group/Media/Thumbs/._004_C Subantennal longer_TN.jpg
- Idarnes incertus species group/Media/Thumbs/005_A Torulus closer ocellus_TN.jpg
- __MACOSX/Idarnes incertus species group/Media/Thumbs/._005_A Torulus closer ocellus_TN.jpg
- Idarnes incertus species group/Media/Thumbs/005_B Torulus closer oral margin_TN.jpg
- __MACOSX/Idarnes incertus species group/Media/Thumbs/._005_B Torulus closer oral margin_TN.jpg
- Idarnes incertus species group/Media/Thumbs/006_A funicle 2 anelli_TN.jpg
- __MACOSX/Idarnes incertus species group/Media/Thumbs/._006_A funicle 2 anelli_TN.jpg
- Idarnes incertus species group/Media/Thumbs/006_B funicle 2 anelli (nearly fused)_TN.jpg
- __MACOSX/Idarnes incertus species group/Media/Thumbs/._006_B funicle 2 anelli (nearly fused)_TN.jpg
- Idarnes incertus species group/Media/Thumbs/006_C funicle 1 anellus_TN.jpg
- __MACOSX/Idarnes incertus species group/Media/Thumbs/._006_C funicle 1 anellus_TN.jpg
- Idarnes incertus species group/Media/Thumbs/007_A Mesoscutum with median striae_TN.jpg
- __MACOSX/Idarnes incertus species group/Media/Thumbs/._007_A Mesoscutum with median striae_TN.jpg
- Idarnes incertus species group/Media/Thumbs/007_B Mesoscutum without median striae_TN.jpg
- __MACOSX/Idarnes incertus species group/Media/Thumbs/._007_B Mesoscutum without median striae_TN.jpg
- Idarnes incertus species group/Media/Thumbs/008_A Mesonotum curved_TN.jpg
- __MACOSX/Idarnes incertus species group/Media/Thumbs/._008_A Mesonotum curved_TN.jpg
- Idarnes incertus species group/Media/Thumbs/008_B Mesonotum not strongly curved_TN.jpg
- __MACOSX/Idarnes incertus species group/Media/Thumbs/._008_B Mesonotum not strongly curved_TN.jpg
- Idarnes incertus species group/Media/Thumbs/009_A notaulus crenulate_TN.jpg
- __MACOSX/Idarnes incertus species group/Media/Thumbs/._009_A notaulus crenulate_TN.jpg
- Idarnes incertus species group/Media/Thumbs/009_B notaulus not crenulate_TN.jpg
- __MACOSX/Idarnes incertus species group/Media/Thumbs/._009_B notaulus not crenulate_TN.jpg
- Idarnes incertus species group/Media/Thumbs/010_A Axillula striate_TN.jpg
- __MACOSX/Idarnes incertus species group/Media/Thumbs/._010_A Axillula striate_TN.jpg
- Idarnes incertus species group/Media/Thumbs/010_B Axillula reticulate_TN.jpg
- __MACOSX/Idarnes incertus species group/Media/Thumbs/._010_B Axillula reticulate_TN.jpg
- Idarnes incertus species group/Media/Thumbs/010_C Axillula striate reticulate_TN.jpg
- __MACOSX/Idarnes incertus species group/Media/Thumbs/._010_C Axillula striate reticulate_TN.jpg
- Idarnes incertus species group/Media/Thumbs/011_A Frenal sulcus smooth_TN.jpg
- __MACOSX/Idarnes incertus species group/Media/Thumbs/._011_A Frenal sulcus smooth_TN.jpg
- Idarnes incertus species group/Media/Thumbs/011_B Frenal barely crenulate_TN.jpg
- __MACOSX/Idarnes incertus species group/Media/Thumbs/._011_B Frenal barely crenulate_TN.jpg
- Idarnes incertus species group/Media/Thumbs/011_C Frenal sulcus crenulate_TN.jpg
- __MACOSX/Idarnes incertus species group/Media/Thumbs/._011_C Frenal sulcus crenulate_TN.jpg
- Idarnes incertus species group/Media/Thumbs/012_A Frenal sulcus faint_TN.jpg
- __MACOSX/Idarnes incertus species group/Media/Thumbs/._012_A Frenal sulcus faint_TN.jpg
- Idarnes incertus species group/Media/Thumbs/012_B Frenal sulcus conspicuous_TN.jpg
- __MACOSX/Idarnes incertus species group/Media/Thumbs/._012_B Frenal sulcus conspicuous_TN.jpg
- Idarnes incertus species group/Media/Thumbs/013_A Frenal sulcus straight_TN.jpg
- __MACOSX/Idarnes incertus species group/Media/Thumbs/._013_A Frenal sulcus straight_TN.jpg
- Idarnes incertus species group/Media/Thumbs/013_B Frenal sulcus arched_TN.jpg
- __MACOSX/Idarnes incertus species group/Media/Thumbs/._013_B Frenal sulcus arched_TN.jpg
- Idarnes incertus species group/Media/Thumbs/014_A Metascutellum inconspicuous_TN.jpg
- __MACOSX/Idarnes incertus species group/Media/Thumbs/._014_A Metascutellum inconspicuous_TN.jpg
- Idarnes incertus species group/Media/Thumbs/014_B Metascutellum short_TN.jpg
- __MACOSX/Idarnes incertus species group/Media/Thumbs/._014_B Metascutellum short_TN.jpg
- Idarnes incertus species group/Media/Thumbs/014_C Metascutellum long_TN.jpg
- __MACOSX/Idarnes incertus species group/Media/Thumbs/._014_C Metascutellum long_TN.jpg
- Idarnes incertus species group/Media/Thumbs/015_A propodeal margin concave_TN.jpg
- __MACOSX/Idarnes incertus species group/Media/Thumbs/._015_A propodeal margin concave_TN.jpg
- Idarnes incertus species group/Media/Thumbs/015_B propodeal margin angulose_TN.jpg
- __MACOSX/Idarnes incertus species group/Media/Thumbs/._015_B propodeal margin angulose_TN.jpg
- Idarnes incertus species group/Media/Thumbs/016_A propodeal sulcus conspicuous_TN.jpg
- __MACOSX/Idarnes incertus species group/Media/Thumbs/._016_A propodeal sulcus conspicuous_TN.jpg
- Idarnes incertus species group/Media/Thumbs/016_B propodeal sulcus shallow, traceable_TN.jpg
- __MACOSX/Idarnes incertus species group/Media/Thumbs/._016_B propodeal sulcus shallow, traceable_TN.jpg
- Idarnes incertus species group/Media/Thumbs/016_C propodeal sulcus as longit reticulation_TN.jpg
- __MACOSX/Idarnes incertus species group/Media/Thumbs/._016_C propodeal sulcus as longit reticulation_TN.jpg
- Idarnes incertus species group/Media/Thumbs/016_D propodeal sulcus inconspicuous_TN.jpg
- __MACOSX/Idarnes incertus species group/Media/Thumbs/._016_D propodeal sulcus inconspicuous_TN.jpg
- Idarnes incertus species group/Media/Thumbs/017_A Pronotum same colour_TN.jpg
- __MACOSX/Idarnes incertus species group/Media/Thumbs/._017_A Pronotum same colour_TN.jpg
- Idarnes incertus species group/Media/Thumbs/017_B Pronotum yellow_TN.jpg
- __MACOSX/Idarnes incertus species group/Media/Thumbs/._017_B Pronotum yellow_TN.jpg
- Idarnes incertus species group/Media/Thumbs/018_A Propodeum different_TN.jpg
- __MACOSX/Idarnes incertus species group/Media/Thumbs/._018_A Propodeum different_TN.jpg
- Idarnes incertus species group/Media/Thumbs/018_B Propodeum same brown_TN.jpg
- __MACOSX/Idarnes incertus species group/Media/Thumbs/._018_B Propodeum same brown_TN.jpg
- Idarnes incertus species group/Media/Thumbs/018_C Propodeum same yellow_TN.jpg
- __MACOSX/Idarnes incertus species group/Media/Thumbs/._018_C Propodeum same yellow_TN.jpg
- Idarnes incertus species group/Media/Thumbs/019_A mes. Dorsally black_TN.jpg
- __MACOSX/Idarnes incertus species group/Media/Thumbs/._019_A mes. Dorsally black_TN.jpg
- Idarnes incertus species group/Media/Thumbs/019_B meso black brown_TN.jpg
- __MACOSX/Idarnes incertus species group/Media/Thumbs/._019_B meso black brown_TN.jpg
- Idarnes incertus species group/Media/Thumbs/019_C Mes yellow smoky_TN.jpg
- __MACOSX/Idarnes incertus species group/Media/Thumbs/._019_C Mes yellow smoky_TN.jpg
- Idarnes incertus species group/Media/Thumbs/020_A Pm vein short_TN.jpg
- __MACOSX/Idarnes incertus species group/Media/Thumbs/._020_A Pm vein short_TN.jpg
- Idarnes incertus species group/Media/Thumbs/020_B Pm vein long_TN.jpg
- __MACOSX/Idarnes incertus species group/Media/Thumbs/._020_B Pm vein long_TN.jpg
- Idarnes incertus species group/Media/Thumbs/020_C Pm vein absent_TN.jpg
- __MACOSX/Idarnes incertus species group/Media/Thumbs/._020_C Pm vein absent_TN.jpg
- Idarnes incertus species group/Media/Thumbs/021_A shorter ovip_TN.jpg
- __MACOSX/Idarnes incertus species group/Media/Thumbs/._021_A shorter ovip_TN.jpg
- Idarnes incertus species group/Media/Thumbs/021_C 1.5x as long as_TN.jpg
- __MACOSX/Idarnes incertus species group/Media/Thumbs/._021_C 1.5x as long as_TN.jpg
- Idarnes incertus species group/Media/Thumbs/021_D 2x las lon or more_TN.jpg
- __MACOSX/Idarnes incertus species group/Media/Thumbs/._021_D 2x las lon or more_TN.jpg
- Idarnes incertus species group/Media/Thumbs/brown metallic_TN.jpg
- __MACOSX/Idarnes incertus species group/Media/Thumbs/._brown metallic_TN.jpg
[truncated: 53 more entries]
