# Supplementary material for: Taxonomic revision and molecular phylogenetics of the Idarnes incertus species-group (Hymenoptera, Agaonidae, Sycophaginae)
Source: PeerJ. 2017 Jan 5;5:e2842. doi: 10.7717/peerj.2842 (PMC5289451; doi:10.7717/peerj.2842)
Supplement: Supplemental Information 1 — Multi-entry taxonomic key for Idarnes incertus species-group. The kay is assembled in Lucid: http://www.lucidcentral.com [file peerj-05-2842-s001.zip › Idarnes incertus species group.lkc4]

#Lucid Key Data
#Tue Nov 22 16:46:53 BRST 2016
KeyVersion=1.20
