# Supplementary material for: Taxonomic revision and molecular phylogenetics of the Idarnes incertus species-group (Hymenoptera, Agaonidae, Sycophaginae)
Source: PeerJ. 2017 Jan 5;5:e2842. doi: 10.7717/peerj.2842 (PMC5289451; doi:10.7717/peerj.2842)
Supplement: Supplemental Information 3 — Nexus file with alignment and MrBayes block with parameters for phylogenetic analysis. [file peerj-05-2842-s003.zip]

Archive with 3 entries (2 files):
- Supp_mat_3_nexus_MB.nex
- __MACOSX/
- __MACOSX/._Supp_mat_3_nexus_MB.nex
