# Supplementary material for: Taxonomic revision and molecular phylogenetics of the Idarnes incertus species-group (Hymenoptera, Agaonidae, Sycophaginae)
Source: PeerJ. 2017 Jan 5;5:e2842. doi: 10.7717/peerj.2842 (PMC5289451; doi:10.7717/peerj.2842)
Supplement: Supplemental Information 3 — Nexus file with alignment and MrBayes block with parameters for phylogenetic analysis. [file peerj-05-2842-s003.zip › Supp_mat_3_nexus_MB.nex]

#NEXUS
[Written by SequenceMatrix 1.8 on Tue Jul 05 17:44:00 BRT 2016]

BEGIN DATA;
	DIMENSIONS NTAX=33 NCHAR=4024;
	FORMAT DATATYPE=DNA GAP=- MISSING=? ;
MATRIX
JRAS01360_0503 GATTTTATATTTTATTTTCGGAATATTATCTGGAATCTTAGGATTGTCAATAAGTATAATTATTCGAATAGAATTAGGAAATCCAGGATCTTTAATTGGAAGTGATCAAATTTATAATTCAATAGTTACTATACATGCATTTGTAATAATTTTTTTTTTTGTTATACCAGTAATAATAGGGGGATTTGGAAATTATTTAATTCCATTAATAATAGGAATTGTTGATATGGCATTCCCTCGAATAAATAATATAAGTTTTTGATTATTACCCCCAARATTATTATTTTTATTACTTAGGAGATTTATGGGGACCGGATCTGGGACAGGTTGGACAATTTATCCTCCGTTATCTTCTAACATATCCCATAGAGGACCTTCTGTAGATTTAACTATTTTTTCTTTACATATTGCAGGAATATCTTCTATTATAGCTTCTATCAATTTTATTTCTACAATTATAAATATAAAATTATTTAAAATAGAATTATTATCTATATTTAGATGATCAATTTTTTTAACTTCAATTTTATTATTATTATCTTTACCTGTATTAGCAGGTGCTATTACTATATTATTATTTGATCGAAATTTMAATACTACCTTTTTTGAYCCKGCGGGKGGGGGARATCCAATTTTATACCAACATTTATTTTGATTTTTGGGCCCNNNNNNNNNNNNNNNNNNNNNNNNNNNNNNNNNNNNNNNNNNNNNNNNNNNNNNNNNNNNNNNNNNNNNAGAAAAAGAAATTTTCGGTTCTTTGGAAATAATTTATGCAGTAATTTTTATGGGAATTTTAGGGATGATAGCTTGAGCTCATCACATATTTACTGTGGGTATAGATATTGATACTCGAGCATATTTTACTTCTGCCACTATAAGTATTGCTATTCCTACAGGAATTAAAATTTTTAGATGAGTAGCTTCAATAAATGGAATAAAAATTAAATTTT---CAATTTCTAATTTATGGTTATTGGGATTTATTTTTTTATTTACAATTGGAGGTCTAACTGGGGTAATTTTATCAAATTCATCTATTGACATTATTTTACATGATACATATTATGTAGTCGCACACTTTCATTATGTATTATCCATAGGAGCGGTATTTGCAATTTTTGGTAGATTTATTCATTGATTTTATTTAATTATAGGATTTATAATAAATAATTTTCTATTAAAAATTCAATTTTTTATAATATTTATTGGTGTTAATTTGACATTTTTTCCTCAACATTTTTTAGGATTAAGCGGTATACCCCGACGATATTCAGATTATCCCGATTCTTTTATATGTTGAAATATTTTATCATCAATTGGTTCTTTAATTACATTTATTAGTACAATATTGTTTTTTTTTATTATTCAAAAAAGAATAATTTCACAACGAAATCCAAATTTTTNAAAAAAAAATTCTTCAAGAATTGAAAATATTCTTTCTATA?????????????????????????????????????????????????????????????????????????????????????????????????????????????????????????????????????????????????????????????????????????????????????????????????????????????????????????????????????????????????????????????????????????????????TTTATGTACTACCATGAGGACAAATATCATATTGAGGGGCCACAGTTATTACAAATTTGATATCCGTAATTCCTAATATTGGTAATAGACTAGTAATTTGATTATGAGGAGGATTTTCTGTCAGGAATCCAACATTAAATCGATTTTATTCTTTTCATTTTATTTTACCTTTTATTGTAAGATTTATAATTATTATTCATTTAATATTTCTCCATGAAACTGGTTCCACAAACCCATTAGGATTAAACAGGAATTTTTATAAAATTTCTTTTAATCCTTATTTTATTAAAAAAGATTTAATTTGAATTATTATTATTATTATATTTTCTATAATAATTATATTACAATTACAATTTTTATTATTCCATCCAGATAATTTCATAATTGCAAATCCTATAATTACCCCCTCTCATATTCAACCAGAGGG?????????????????????????????????????????????????????????????????????ACTATGTCACCATCATTGATGCTCCTGGACACAGAGATTTCATTAAGAACATGATCACTGGTACATCGCAAGCCGATTGCGCCGTATTGATTGTTGCTGCTGGTACTGGTGAATTCGAAGCCGGTATCTCGAAGAACGGTCAAACTCGTGAGCACGCCCTGTTGGCGTTCACTCTCGGTGTGAAGCAGTTGATTGTTGGTGTCAACAAGATGGACTCTACTGACCCACCATACTCAGAAAACCGTTTCGAGGAAATTAAGAAGGAAGTATCTTCCTACATTAAGAAGATTGGTTACAACCCAGCAGCTGTTGCCTTCGTGCCCATTTCTGGATGGCACGGAGATAACATGTTGGAGCCATCCACCAAAATGCCATGGTTCAAGGGATGGGCAGTTGAACGTAAAGACGGAAAGGCTGAAGGTAAATGCCTTATTGAAGCCCTGA??????????????????????????????????????GCAGCTCTAAGTTGGTGGTAAACTCCATCTAAGGCTAAATATGACCACGAGACCGATAGCGAACAAGTACCGTGAGGGAAAGTTGAAAAGAACTTTGAAGAGAGAGTTCAAGAGTACGTGAAACCGTTCAGGGGTAAACCTGAGAAACCCAAAAGATCGAATGGGGAGATTCATCGTCAGCGCGATTGGCATGCGTGTGGCGCGCGATGTCCCG---GGGCCTCTCGGCCTCCGG-----GGCACGCCGTCGCTGC-GCTTGTCCGATCTCGTCGGTGTGCACTTCTCCCCTAGTAGGACGTCGCGACCCGTTGGGTGTCGGCCTACGG--TGCGGTTCGTCGACTGCTGAGCGAGCGTT-CACGCGTTTGCTCGGTAGACA-CTGCTCACCCGGCCGACTGCCCGGCGGTATGGATCGC---AATTGAACGGTAGTGAGCCGCATTAAGTGCGTCC-GGCTCGTCGGCAGGCTCGCCTCGCTCGGATTTACGGACTACG-TCCGTTGTCGGGCGCTTGGCGCGGCTTCCGCCGTACGATTT--ATCTCGGACTGGCTCCAACAT--TCGAACGGATATACCGGTCGGCGACGCTACTGCTTTGGGTACTTTCAGGACCCGTCTTGAAACACGGACCAAGGAGTCTAACATGTGCGCGAGTCATTGGGACTTG----TTAAGCCTAAAGGCGCAATGAAAGTGAAGGTCGTACCTT----GCCGGTCGACCGAGGGAGGATGGTTCGCGTCACGATGCGAATCCGCACTCCCGGGGCGTCTCGCG--CTCATTGCGAGCGGAGGCGCACCCAGAGCGTACACGTTGGGACCCGAAAGATGGTGAACTATGCCTGGTCAGGACGAAGTCAGGGGAAACCCTGATGGAGGTCCGTAGCGATTCTGACGTGCAAATCGATCGTCGGAACTGGGTATAGGGGCGAAAGACTAATCGAACCATCTAGTAGCTGGTTCCCTCCGAAGTTTCCCTCAGGATAGCTGGCACTCGCTC--GAGCGAGTCTCATCTGGTAAAGCGAATGATTAGAGGCCTTGGGGCCGAAACGACCTCAACCTATTCTCAAACTTTAAATGGGTGAGATCTCTGGCTTGCTTGAACGTTGAAGCCACGAGAATCTTGTTGGGGGATTGTATTTTTATGGTCCTCCTCGAGATACGGATCAGAGTGCCAAGTGGGCCAATTTTGGTAAGCAGAACTGGCGCTGTGGGA?????????????????????????????????????????????????????????????????????????????????????????????????????? [4024 bp]
JRAS01682_0201 ???????????????????????????????????????????????????????????????????????????????????????????????????????????????????????????????????????????????????????????????????????????????????????????????????????????????????????????????????????????????????????????????????????????????????????????ATTTTATTAATTGGAAGATTTATTGGTACAGGTACTGGAACAGGATGAACTATTTATCCACCATTATCTTTAAGAATATCTCATAATGGTGTTTCAGTAGATTTATCTATTTTTTCTTTACATATAGCTGGAATATCATCTATTATAGCATCAATTAATTTTATTACTACAATTATTAATATAAAATTTTTTAAAATTGAATATATATCTTTATTTAGATGATCAATTTTATTAACTTCTATTTTATTATTATTATCATTACCAGTTCTTGCTGGTGCAATTACTATATTATTATTTGATCGAAATTATAATACTACTTTTTTTGATCCTTCTGGAGGAGG?????????????????????????????????????????????????????????????????????????????????????????????????????????????????????????????????????????????????????????????????????????????????????????????????????????????????????????????????????????????????????????????????????????????????????????????????????????????????????????????????????????????????????????????????????????????????????????????????????????????????????????????????????????????????????????????????????????????????????????????????????????????????????????????????????????????????????????????????????????????????????????????????????????????????????????????????????????????????????????????????????????????????????????????????????????????????????????????????????????????????????????????????????????????????????????????????????????????????????????????????????????????????????????????????????????????????????????????????????????????????????????????????????????????????????????????????????????????????????????????????????????????????????????????????????????????????????????????????????????????????????????????????????????????????????????????????????????????????????????????????????????????????????????????????TATCTGTAATTCCATATTTTGGATCAAATTTAGTAATTTGATTATGAGGAGGATTTTCTGTAGATAATCCTACTTTAAATCGATTTTATTCATTTCTTTTATTTGTTCCTTTTATTTTATCATTAATAGTTATAATTCATCTTTATTTTTTACATTCTACTGGAAGATCTAATCCTTTAGGATTAAATAGAAATATAAATAAAATTCCTTTTAATCCTTATTATTCATTAAAAGATTTTATTTGAATAATTATTACATTTTTAATAATAATATATATTATTATACAATTACAATTTATTTTATTTCATCCTGATAATTTTATTATTGCTAATCCTATAGTTACTCCTTCTCATATTCAACCAGAATGATATTTT???????????????????????????????????????????????????????????AATATTATGTCACCATTATCGATGCCCCTGGACACAGAGATTTCATTAAGAACATGATTACTGGTACGTCGCAAGCCGACTGTGCTGTACTTATTGTTGCTGCTGGTACTGGTGAATTCGAAGCTGGTATCTCAAAGAATGGCCAGACTCGTGAGCACGCCCTGCTTGCTTTCACTCTTGGTGTAAAGCAGTTGATTGTTGGTGTCAACAAGATGGACTCGACTGAGCCACCTTACTCAGAGAATCGTTTCGAGGAAATCAAGAAGGAGGTGTCTTCATACATTAAGAAGATTGGTTACAATCCAGCGGCTGTTGCCTTTGTTCCCATTTCTGGATGGCACGGAGATAATATGTTAGAGCCATCTACAAAAATGCCCTGGTTCAAGGGATGGGCGGTCGAACGCAAGGAAGGCAAAGGTGAAGGCAAGTGCCTTATTGAAGCTCTTGATG????????????????????????????????????????TCTAAGTTGGTGGTAAACTCCATCTAAGGCTAAATATGACCACGAGACCGATAGCGAACAAGTACCGTGAGGGAAAGTTGAAAAGAACTTTGAAGAGAGAGTTCAAGAGTACGTGAAACCGTTCAGGGGTAAACCTGAGAAACCCAAAAGATCGAATGGGGAGATTCACCGTCAGCCTTGTTGGCTTCCGTGCGGTTCGCGATGCTCGG---GGCCTCT--GGTCCCGTT-----GGCACGCGTCCGCCGCGGTATGTCCGGCTCGGTCGGCGTGCACTTCTCCCCTAGTAGGACGTCGCGACCCGTTGGGTGTCGGCCTACGA--TGCGGTACGTTGACTGTCGCGT-CGCGTT-CACGCGCGCTCGCGACAGACG-TCGCTCATCCGGCCGACTGCCCGGCGGTACTGATCGC-TTTATCGAACGGTAAGGAGCCGCACCAAGTGCGTCC-GGCTCGTCGGCAGGCTCGTCTCGCTCGGATTTACGGACCCGG-TCCGTTGCCGGGCGCTTGGCGTGCCCTTTGGCCGACGAAGC---TCTCGGACTGGCTCGCTCATTCTCGAACGGATTTACCGGTCAGCGACGCTACTGCTTTGGGTACTTTCAGGA???????????????????????????????????????????????????????????????????????????????????????????????????????????????????????????????????????????????????????????????????????????????????????????????????????????????????????????????????????????????????????????????????????????????????????????????????????????????????????????????????????????????????????????????????????????????????????????????????????????????????????????????????????????????????????????????????????????????????????????????????????????????????????????????????????????????????????????????????????????????????????????????????????????????????????????????????????????????????????????????????????????????????????????????????????????????????????????????????????? [4024 bp]
JRAS01954_0201 ATTATTATATTTTATTTTTGGAATTCAAGCTGGATTTTTAGGATTAGCTATAAGAATAATAATTCGAATTGAATTAGGAACTCCAGGATCATTAATTGGAAATGATCAAATTTATAATTCTATAGTAACTATACATGCATTAGTAATAATTTTTTTTTTTGTAATACCTGTAATAATAGGGGGATTTGGAAATTATTTAATTCCATTAATATTAGGAATTATTGATATAGCTTTTCCTCGAATAAATAATATAAGATTTTGATTATTACCCCCAAGATTAATATTTTTATTAATTGGAAGATTTATTGGAACTGGAACAGGAACTGGGTGAACCATTTACCCCCCTTTATCTTTAAATATATCTCATAATGGAGTATCAGTAGATTTTTCAATTTTTTCTTTACATATAGCTGGAATATCTTCAATTATAGCATCAATTAATTTTATTACTACTATCATTAATATAAAATTTTATAAAATTGAATATATTTCATTATTTAATTGATCAATTTTATTAACATCAATTTTATTATTATTATCCCTTCCAGTTTTAGCAGGAGCAATTACTATATTATTATTTGATCGAAATTATAATACTTCTTTTTTTGA?????????????????????????????????????????????????????????????????????????????????????????????????????????????????????????????????????????????????????????????????????????????????????????????????????????????????????????????????????????????????????????????????????????????????????????????????????????????????????????????????????????????????????????????????????????????????????????????????????????????????????????????????????????????????????????????????????????????????????????????????????????????????????????????????????????????????????????????????????????????????????????????????????????????????????????????????????????????????????????????????????????????????????????????????????????????????????????????????????????????????????????????????????????????????????????????????????????????????????????????????????????????????????????????????????????????????????????????????????????????????????????????????????????????????????????????????????????????????????????????????????????????????????????????????????????????????????????????????????????????????????????????????????????????????????????????????????????????????????????????????????????????????????????????????????????????????????????????????????????????????????????????????????????????????????????????????????????????????????????????????????????????????????????????????????????????????????????????????????????????????????????????????????????????????????????????????????????????????????????????????????????????????????????????????????????????????????????????????????????????????????????????????????????????????????????????????TGATATCGCGCTCTGGAAGTTTGAAACGTCGAAATATTATGTCACCATTATCGACGCCCCTGGACACAGAGATTTTATTAAAAACATGATTACTGGTACGTCGCAAGCCGACTGTGCTGTGCTTATTGTTGCTGCTGGTACTGGTGAATTCGAAGCTGGTATTTCAAAGAATGGACAAACTCGTGAGCATGCTCTGCTCGCTTTTACTCTTGGTGTAAAGCAGTTGATTGTTGGTGTCAACAAGATGGACTCGACTGAGCCACCTTACTCAGAGACTCGTTTCGAGGAAATCAAGAAGGAGGTGTCTTCGTACATTAAGAAGATTGGTTACAATCCAGCGGCTGTTGCCTTTGTTCCCATTTCTGGGTGGCACGGAGATAACATGTTGGAGCCATCTACAAAAATGCCCTGGTTCAAGGGATGGGCAGTCGAACGCAAGGAAGGCAAAGCTGAAGGCAAGTGCCTTATTGAAGCTCTTGATGCCATTCTGCCACCCAGCAGGCCCACCGACAAAGCT?????TCTAAGTTGGTGGTAAACTCCATCTAAGGCTAAATATGACCACGAGACCGATAGCGAACAAGTACCGTGAGGGAAAGTTGAAAAGAACTTTGAAGAGAGAGTTCAAGAGTACGTGAAACCGTTCAGGGGTAAACCTGAGAAACCCAAAAGATCGAATGGGGAGATTCACCGTCAGCCGTGTTGGCTTCCGTGTGGATCGCGATGCTCGG---GGCCTCTG-GGTCCCGTT-----GGCACGCGTCCGCCGCGGTTTGTCCGGGACGGTCGGCGTGCACTTCTCCCCTAGTAGGACGTCGCGACCCGTTGGGTGTCGGCCTACGA--TGCGAGCCGTTGACTGTCGCGT-CGCGTT-CACGCGCGCTCGCGACAGACG-TCGCTCATCTGGCCGACTGCCCGGCGGTACTGATCGA-TTTATCGAACGGTAAGGAGCCGCACTAAGTGCGTCC-GGCTCGTCGGCAGGCTCGTCTCGCTCGGATTTACGGACCCAG-TCCGTTGCCGGGCGCTTGGCGTGCCCTTTGGCCGACGAAGC---TCTCGGACTGGCTCGCTCATTCTCGAACGGATTTACCGGTCAGCGACGCTACTGCTTTGGGTACTTTCAGGANNNNNNNNNNNNNNNNNNNNNNNNNNNNNNNNNNNNNNNNNNNNNNNNNNNNNNNNN-NNNNNNNNCTAAAGGCGCAATGAAAGTGAAGGTCGACCTTA----GCCCGTCGACCGAGGGAGGATGGCTCGCGTCACGATGCGAGTTCGCACTCCCGGGGCGTCTCGTG--CTCATTGCGAGCAGAGGCGCACCCAGAGCGTACACGTTGGGACCCGAAAGATGGTGAACTATGCCTGGTCAGGACGAAGTCAGGGGAAACCCTGATGGAGGTCCGTAGCGATTCTGACGTGCAAATCGATCGTCGGAACTGGGTATAGGGGCGAAAGACTAATCGAACCATCTAGTAGCTGGTTCCCTCCGAAGTTTCCCTCAGGATAGCTGGCACTCGCTCGAGAGCGAGTCTCATCTGGTAAAGCGAATGATTAGAGGCCTTGGGGCCGAAACGACCTCAACCTATTCTCAAACTTTAAATGGGTGAGATCTCTGGCTTGCTTGAACGTTGAAGCCACGAGACGCGCGCGGTCGT-------------TCGCGATCGCGCGCAATGGATCAGAGTGCCAAGTGGGCCAATTTTGGTAAGCAGAACTGGCGCTGTGGGATGAACCAAACGCCGAGTTAAGGCGCCCAAGTCGACGCTTATGGGATACCATGAAAGGCGT?????????????????????????????????????????? [4024 bp]
JRAS01954_0202 ???????????????????????????AGCTGGATTTTTAGGATTAGCTATAAGAATAATAATTCGAATTGAATTAGGAACTCCAGGATCATTAATTGGAAATGATCAAATTTATAATTCTATAGTAACTATACATGCATTAGTAATAATTTTTTTTTTTGTAATACCTGTAATAATAGGAGGATTTGGAAATTATTTAATTCCATTAATATTAGGAATTATTGATATAGCTTTTCCTCGAATAAATAATATAAGATTTTGATTATTACCCCCAAGATTAATATTTTTATTAATTGGAAGATTTATTGGAACTGGAACAGGAACTGGGTGAACCATTTATCCTCCATTATCTTTAAATATATCTCATAATGGAGTATCAGTAGATTTTTCAATTTTTTCTTTACATATAGCTGGAATATCTTCAATTATAGCATCAATTAATTTTATTACTACTATCATTAATATAAAATTTTATAAAATTGAATATATTTCATTATTTAATTGATCAATTTTATTAACATCAATTTTATTATTATTATCTCTTCCAGTTTTAGCAGGAGCAATTACTATATTATTATTTGATCGAAATTATAATACTTCTTTTTTTGA?????????????????????????????????????????????????????????????????????????????????????????????????????????????????????????????????????????????????????????????????????????????????????????????????????????????????????????????????????????????????????????????????????????????????????????????????????????????????????????????????????????????????????????????????????????????????????????????????????????????????????????????????????????????????????????????????????????????????????????????????????????????????????????????????????????????????????????????????????????????????????????????????????????????????????????????????????????????????????????????????????????????????????????????????????????????????????????????????????????????????????????????????????????????????????????????????????????????????????????????????????????????????????????????????????????????????????????????????????????????????????????????????????????????????????????????????????????????????????????????????????????????????????????????????????????????????????????????????????????????????????????????????????????????????????????????????????????????????????????????????????????????????????????????????????????????????????????????????????????????????????????????????????????????????????????????????????????????????????????????????????????????????????????????????????????????????????????????????????????????????????????????????????????????????????????????????????????????????????????????????????????????????????????????????????????????????????????????????????????????????????????????????????????????????????????????????TGATATCGCGCTCTGGAAGTTTGAAACGTCGAAATATTATGTCACCATTATCGACGCCCCTGGACACAGAGATTTTATTAAAAACATGATTACTGGTACGTCGCAAGCCGACTGTGCTGTGCTTATTGTTGCTGCTGGTACTGGTGAATTCGAAGCTGGTATTTCAAAGAATGGACAAACTCGTGAGCATGCTCTGCTCGCTTTTACTCTTGGTGTAAAGCAGTTGATTGTTGGTGTCAACAAGATGGACTCGACTGAGCCACCTTACTCAGAGACTCGTTTCGAGGAAATCAAGAAGGAGGTGTCTTCGTACATTAAGAAGATTGGTTACAATCCAGCGGCTGTTGCCTTTGTTCCCATTTCTGGGTGGCACGGAGATAACATGTTGGAGCCATCTACAAAAATGCCCTGGTTCAAGGGATGGGCAGTCGAACGCAAGGAAGGCAAAGCTGAAGGCAAGTGCCTTATTGAAGCTCTTGATGCCATTCTGCCACCCAGCAGGCCCACCGACAAAGCT?????TCTAAGTTGGTGGTAAACTCCATCTAAGGCTAAATATGACCACGAGACCGATAGCGAACAAGTACCGTGAGGGAAAGTTGAAAAGAACTTTGAAGAGAGAGTTCAAGAGTACGTGAAACCGTTCAGGGGTAAACCTGAGAAACCCAAAAGATCGAATGGGGAGATTCACCGTCAGCCGTGTTGGCTTCCGTGTGGATCGCGATGCTCGG---GGCCTCTG-GGTCCCGTT-----GGCACGCGTCCGCCGCGGTTTGTCCGGGACGGTCGGCGTGCACTTCTCCCCTAGTAGGACGTCGCGACCCGTTGGGTGTCGGCCTACGA--TGCGAGCCGTTGACTGTCGCGT-CGCGTT-CACGCGCGCTCGCGACAGACG-TCGCTCATCTGGCCGACTGCCCGGCGGTACTGATCGA-TTTATCGAACGGTAAGGAGCCGCACTAAGTGCGTCC-GGCTCGTCGGCAGGCTCGTCTCGCTCGGATTTACGGACCCAG-TCCGTTGCCGGGCGCTTGGCGTGCCCTTTGGCCGACGAAGC---TCTCGGACTGGCTCGCTCATTCTCGAACGGATTTACCGGTCAGCGACGCTACTGCTTTGGGTACTTTCAGGANNNNNNNNNNNNNNNNNNNNNNNNNNNNNNNNNNNNNNNNNNNNNNNNNNNNNNNNN-NNNNNNNNCTAAAGGCGCAATGAAAGTGAAGGTCGACCTTA----GCCCGTCGACCGAGGGAGGATGGCTCGCGTCACGATGCGAGTTCGCACTCCCGGGGCGTCTCGTG--CTCATTGCGAGCAGAGGCGCACCCAGAGCGTACACGTTGGGACCCGAAAGATGGTGAACTATGCCTGGTCAGGACGAAGTCAGGGGAAACCCTGATGGAGGTCCGTAGCGATTCTGACGTGCAAATCGATCGTCGGAACTGGGTATAGGGGCGAAAGACTAATCGAACCATCTAGTAGCTGGTTCCCTCCGAAGTTTCCCTCAGGATAGCTGGCACTCGCTCGAGAGCGAGTCTCATCTGGTAAAGCGAATGATTAGAGGCCTTGGGGCCGAAACGACCTCAACCTATTCTCAAACTTTAAATGGGTGAGATCTCTGGCTTGCTTGAACGTTGAAGCCACGAGACGCGCGCGGTCGT-------------TCGCGATCGCGCGCAATGGATCAGAGTGCCAAGTGGGCCAATTTTGGTAAGCAGAACTGGCGCTGTGGGATGAACCAAACGCCGAGTTAAGGCGCCCAAGTCGACGCTTATGGGATACCATGAAAGGCGT?????????????????????????????????????????? [4024 bp]
JRAS01958_0201 ????????????????????????????????????????????????????????????????????????????????????????????????????????????????????????????????????????????????????????????????????????????????????????????????????????????????????????????????????????????????????????????????????????????????????????????????????????????????????????????????????????????????????????????????????????????????????????????????????????????????????????????????????????????????????????????????????????????????????????????????????????????????????????????????????????????????????????????????????????????????????????????????????????????????????????????????????????????????????????????????????????????????????????????????????????????????????????????????????????????????????????????????????????????????????????????????????????????????????????????????????AGTATGAGGTCATCATATATTTACTGTAGGATTAGATATTGATACTCGAGCATATTTTACTTCATTAACTATAGTAATTGCAATTCCTACTGGAATTAAAGTATTTAGTTGAATATCAACAATTTATGGATCAAAAATTAAAA------CTATTTCTATATATTGATCTTTAGGATTTATTTTTTTATTTTCTTTAGGGGGTTTAACTGGAGTTCATCTATCTAATTCTTCTATTGATATTATTATACATGATACTTATTATGTAGTAGCTCATTTTCATTATGTATTATCTATAGGGGCTGTATTTGCAATTTTTGGAGGTTTTATTCATTGATTTTATTTATTTTCAGGGGTATCTTTAAATAATGATTGATTAAAAATTCAATTTTTTATTATATTTTTAGGAGTAAATGTAACATTTTACCCTCATCATCATTTAGGATTAAGAGGTATACCTCGTCGATATTCAGATTATCCTGATATATATTCAGGTTGAAATATAATTTCTACATTAGGAAGATTAATTACATTATTTAGAGTTTTTATATTTGTCTTCATTATTGTAGAATCATTATATTCAAAACGAATAA???????????????????????????????????????????????????????????????????????????????????????????????????????????????????????????????????????????????????????????????????????????????????????????????????????????????????????????????????????????????????????????????????????????????????????????????????????????????????????????????????????????????????????????????TTATTGAGGGGCAACAGTAATTACTAATTTAATATCAGTAATTCCTTATTTTGGACCAAATTTAGTAATTTGATTATGAGGGGGATTTTCTGTTGATAATCCAACTTTAAATCGATTTTATTCATTTCATTTTATTATACCTTTTATTTTATCNTTCATAGTAATTTTACATTTATTTTTTTTACATTCTACAGGTTCTACAAATCCWTTAGGATTAAATGGAAATTATTATAAAATTCCATTTAATCCTTATTATTCCATTAAAGATATTATTTGAATAATTATTGTTTTTATTGGTATAATTTTAATNGTAATAAATTTACAATTCATTTTATTTCATCCAGATAATTTTATTATTGCTAATCCAATAGTAACNCCCTCTCATATTCAACCNGAATGATATTTCTTATTTGCATATTCAATTTTACGAGCTTGACATTGCACTTTGGAAGTTTGAGACATCGAAATACTATGTCACCATTATTGATGCCCCTGGGCACAGAGATTTCATTAAGAACATGATTACTGGTACGTCGCAAGCCGACTGTGCTGTACTTATTGTTGCTGCTGGTACTGGTGAATTCGAAGCTGGTATCTCGAAGAATGGCCAGACGCGTGAGCACGCGCTGCTCGCTTTCACTCTCGGTGTAAAGCAGTTGATTGTTGGTGTCAACAAGATGGACTCGACCGAACCACCCTACTCCGAGAATCGGTTCGAAGAAATTAAGAAAGAAGTATCTTCGTACATTAAGAAAATAGGTTACAATCCAGCAGCTGTTGCCTTTGTGCCCATTTCTGGATGGCATGGAGATAACATGTTGGAACCATCTACAAAAATGCCCTGGTTCAAGGGATGGGCAGTGGAGCGTAAGGAAGGTAAAGCTGAAGGCAAGTGCCTCATTGAAGCCCTGGATGCCATTCTGCCACCCAGCAGGCCCACTGACAAAGCC??????????????????????????????????????????????????????????????????????????????AAAGTTGAAAAGAACTTTGAAGAGAGAGTTCAAGAGTACGTGAAACCGTTCAGGGGTAAACCTGAGAAACCCAAAAGATCGAATGGGGAGATTCACCGTCAGCCGGGCTGGCTTCCGTGCGGTTCGCGATGCTCGG---GATCCTCGTGGTCCCGTT-----GGCACGCGTCCGCCGCGGTATGTCCGGCTCGGTCGGCGTGCACTTCTCCCCTAGTAGGACGTCGCGACCCGTTGGGTGTCGGCCTACGA--TGCGGTTCGTCGACTGTCGCGT-CGCGTT-AACGCGCGCACGCGGCAGACG-CCGCTCATCCGGCCGACTGCCCGGCGGTACGGATCGC-TTTATCGAACGGTAAGGAGCCGCACCAAGTGCGTCC-GGCTCGTCGGCAGGCTCGTCTCGCTCGGATTTACGGACCTGGTTCCGTTGCCGGGCGCTTGGCGCGGCCGTTGGTCGACGAAGC---TCTCGGACCGGCTCGCTCATTCTCGAACGGATTTACCGGTCAGCGACGCTACTGCTTTGGGTACTTTCAGNNNNNNNNNNNNNNNNNNNNNNNNNNAGTCTAACATGTGCGCGAGTCATTGGGACTTGTACTCTAAGCCTAAAGGCGCAATGAAAGTGAAGGTCGA----------CCCGTCGACCGAGGGAGGATGGCTCGCGTCACGATGCGAGTTCGCACTCCCGGGGCGTCTCTCG--CTCATCGCGAGCTGAGGCGCACCCAGAGCGTACACGTTGGGACCCGAAAGATGGTGAACTATGCCTGGTCAGGACGAAGTCAGGGGAAACCCTGATGGAGGTCCGTAGCGATTCTGACGTGCAAATCGATCGTCGGAACTGGGTATAGGGGCGAAAGACTAATCGAACCATCTAGTAGCTGGTTCCCTCCGAAGTTTCCCTCAGGATAGCTGGCACTCGCTCGAGAGCGAGTCTCATCTGGTAAAGCGAATGATTAGAGGCCTTGGGGCCGAAACGACCTCAACCTATTCTCAAACTTTAAATGGGTGAGATCTCTGGCTTGCTTGAACGTTGAAGCCACGAGACGCGCGCGCCTA------------------GTGCGCGCGCAATGGATCAGAGTGCCAAGTGGGCCAATTTTGGTAAGCAGAACTGGCGCTGTGGGATGAACCAAACGCCGAGTTAAGGCGCCCAAGTCGACGCTTATGGGATACCATGAAAGGCGTTGGTTGCTTAAGACAGCAGGACGGTGGCCATGGAAGTCGGAA [4024 bp]
JRAS02085_0201 ???????????????????????????????????????????????????????????????????????????????????????????????????????????????????????????????????????????????????AATTTTTTTTTTTATTATGCCTGTAACAATAGGGGGTTTTGGTAATTATTTAATTCCAATAATGCTTAGGATTGTAGATATAGCTTTTCCTCGAATGAATAATATAAGATTTTGGTTATTACCCCCAAGATTAATATTTTTAATTTTAGGGAGATTTTTAGGAAATGGAACAGGTACTGGATGGACAATATATCCACCTTTATCTGGTAATGTATCTCATGGTGGTTCATCAGTTGATTTAATAATTTTTTCTTTACATATTGCTGGGTTTTCTTCTATTATAGCATCTATTAATTTTATTTGTACAATTTTAATATCTTCTAAAATAAATTATTCACAACTTTCTTTATTTTCTTGAAGATTATTAGCTACTTCAATTTTACTTCTTTTATCTTTGCCAGTTTTAGCTGGTGCCATTACAATATTATTATTTGATCGAAATTTTAATANNNNNNNNNNNNNNNNNNNNNNNNNNNNNNNNNNNNNNNNNNNNNNNNNNNNNNNNNNNNNNNNNNNNNNNNNNNNNNNNNNNNNNNNNNNNNNNNNNNNNNNNNNNNNNNNNNNNNNNNNNNNNNNNNNNNNNNNNNNNNNNNNNNNNNNNNNNNNNNNNNNNNNNNNNNNNNNNNNNNNNNNAGCTATTAGATTATTAGGATTTTTTGTATGAGGTCATCATATATTTACTGTAGGTATAGATGTTGATACTCGGTCTTATTTTAGAACTATTACTATTTTAATTGGTATTCCTACAGGAATTAAAGTTTTTAGTTGATTAACTTCTTTAATAAATTCAAAGATTTATATAA---ATTTAAGAAATTTATGGGCTATAGGATTTATTTTTTTTTTTACTTTAGGTGGTTTATCTGGAATTATTTTATCAAATCCTGTTATTGATATTGTTTTACATGATACATATTATGTAGTTGGTCATTTTCATTATGTTTTATCAATAGGGGCAGTATTTTCAATTTTTGGGGGATTTATTCATTGATTTAGATTATTAACAGGTTATTATTTAAATAATAATTATTTAAAAGTTCAATTTTATCTAATATTTTTAGGGGTTAATTTAACTTTTTTCCCTCATCATTTTTTAGGGTTAAGAGGGATACCTCGTCGTTATTCAAAATATCCAGATTCATATTTATGTTGAAATTTATTATCTTCTATTGGTTTATTTTTTACTTTATTGAGAATTTTAATNTTTTATTTTTTGTTTTTTGAATGTTTTATTTCTCAACGAGAAATATTATTTTATAAAAATTTAAATGTTAAGATTGAGACAATTTTATCATATCCTCCAA???????????????TACTGGATTTATTATAACTATACATTATGCCCCAAATATTAATTTAGCATTTAATAGAATTATTCACATTACTAATGATGTTAATAGAGGATGAATAGTACGAGAAATACATGCTTGTGGAGCTAGAACATTCTTTTTAATAATATATTTTCATATCAGTCGAGGATTATATTATAATTCATTTATTTTAATTTCTACCTGAATTATAGGAACTATAATTTTTTTTATATCTATAGCCACAGCATTTTTAGGTTATGTTCTTCCATGAGGTCAAATATCATATTGAGGAGCAACTGTAATTACTAATCTTATATCAGTAATTCCATATTTTGGAAGAAATCTAGTAATTTGATTATGAGGAGGATTTTCAGTTGATAATCCTACTTTAAATCGTTTTTATTCCTTACATTTTATTTTACCATTTATTTTAAGATTATTAATTACAATTCATCTAATATTTTTACATTCTACAGGGTCTACAAGACCTTTAGGAATTAATGAAAACTATTATAAAATTCCTTTTAATTTTTATTACTCTATTAAAGATTTAATTTATATATTTATTATTTTTATATTAATAATATTAACAGTATTTCAATTACAATTTATTCTATTTCACCCAGACAATTTTACTATTGCTAACTCTATAGTAACTCCTAGACATATTCAACCAGAATGATATTT????????????????????????????????????????????????????????????????????????CTATCATCGACGCTCCTGGGCACAGAGATTTCATCAAGAACATGATCACCGGTACGTCGCAAGCCGACTGCGCCGTGTTGATCGTTGCGGCTGGTACTGGTGAATTCGAAGCTGGTATCTCGAAGAACGGCCAGACCCGTGAGCACGCCCTGCTCGCCTTCACCCTTGGTGTGAAGCAGTTGATTGTTGGTGTTAACAAGATGGACTCTACCGAGCCACCCTATTCTGAAAATCGTTTTGAGGAAATCAAGAAGGAAGTGTCTTCGTACATTAAGAAGATTGGTTACAACCCAGCAGCTGTTGCCTTTGTGCCCATTTCTGGGTGGCACGGGGATAACATGTTGGAACCATCTACAAAAATGCCTTGGTTCAAGGGATGGGCGGTTGATCGCAAGGAAGGCAAAGCTGAAGGCAAGTGTCTCATCGAAGCT??????????????????????????????????????????GCAGCTCTAAGTTGGTGGTAAACTCCATCTAAGGCTAAATATGACCACGAGACCGATAGCGAACAAGTACCGTGAGGGAAAGTTGAAAAGAACTTTGAAGAGAGAGTTCAAGAGTACGTGAAACCGTTCAGGGGTAAACCTGAGAAACCCAAAAGATCGAATGGGGAGATTCATCGTCAGCGGCGTTGGCTTCCGTGCGGCTCGCGATGTCGAG---GGGCCTC---GGTCCCTT-----GTCACGCGTCCGCTGCGGCATGTCCGACGTCGTCGGCGTGCACTTCTCCCCTAGTAGGACGTCGCGACCCGTTGGGTGCCGGCCTACGG--TGCGGTTGGTCGACTGTCGCGT-CGCGTT-CACGCGCGCACGCGGCAGACT-CCGCTCACCCGGCCGGCTGCCCGGCGGTATGAATCGCTTTTGAAATAAGGTAGTGAGTCGCACTAAGTGCGTCC-GGCTCGTCGGCAGGCTCGCCTCGCTCGGATCTACGGACCCAGTGCCGTTGCCGGGCGCTTGGCGTGGCCGTTGGCCGACGAATT---TCTCGGACCGGCTCTCACATTCTCGAACGGATTTACCGGTCGGCGACGCTACTGCTTTGGGTACTTTCAGGACCCGTCTTGAAACACGGACCAAGGAGTCTAACATGTGCGCGAGTCATTGGGACTTG----TTAAGCCTAAAGGCGCAATGAAAGTGAAGGTCGACCCTA------GCGTCGGCCGAGGGAGGATGGCTCGCGTCACGATGCGAGTCCGCACTCCCGGGGCGTCTCGCG--CTCACTGCGAGCGGAGGCGCACCCAGAGCGTACACGTTGGGACCCGAAAGATGGTGAACTATGCCTGGTCAGGACGAAGTCAGGGGAAACCCTGATGGAGGTCCGTAGCGATTCTGACGTGCAAATCGATCGTCGGAACTGGGTATAGGGGCGAAAGACTAATCGAACCATCTAGTAGCTGGTTCCCTCCGAAGTTTCCCTCAGGATAGCTGGCACTCGCTT--GAGCGAGTCTCATCTGGTAAAGCGAATGATTAGAGGCCTTGGGGCCGAAACGACCTCAACCTATTCTCAAACTTTAAATGGGTGAGATCTCTGGCTTGCTTGAACGTTGAAGCCACGAGATAAAT-----------------------------ATATGCAATGGATCAGAGTGCCAAGTGGGCCAATTTTGGTAAGCAGAACTGGCGCTGTGGGA?????????????????????????????????????????????????????????????????????????????????????????????????????? [4024 bp]
JRAS02136_0201 ????????????????????????????????????????????????????????????????????????????????????????????????????????????????????????????????????????????????????????????????????????????????????????????????????????????????????????????????????????????????????????????????????????????????????????????TTTTATTAATTGGAAGATTTATTGGAACTGGAACAGGTACAGGTTGAACAATTTATCCTCCTTTATCTTTAAATATATCTCATAATGGAGTATCTGTAGATTTTTCAATTTTTTCATTACATATAGCTGGAATATCTTCAATTATAGCATCAATTAATTTTATTTCTACAATTATAAATATAAAATTTTATAAAATTGAATATATATCTTTATTTAATTGATCAATTTTTTTAACATCAATTTTATTATTATTATCTTTACCAGTTTTAGCAGGAGCTATTACTATATTATTATTTGATCGAAATTATAATACTTCATTTTTTGATCCTTCAGGAGGGGGAGATCCTA??????????????????????????????????????????????????????????????????????????????????????????????????????????????????????????????????????????????????????????????????????????????????????????????????????????????????????????????????????????????????????????????????????????????????????????????????????????????????????????????????????????????????????????????????????????????????????????????????????????????????????????????????????????????????????????????????????????????????????????????????????????????????????????????????????????????????????????????????????????????????????????????????????????????????????????????????????????????????????????????????????????????????????????????????????????????????????????????????????????????????????????????????????????????????????????????????????????????????????????????????????????????????????????????????????????????????????????????????????????????????????????????????????????????????????????????????????????????????????????????????????????????????????????????????????????????????????????????????????????????????????????????????????????????????????????????????????????????????????????????????????????????????????????????????TTCCTTATATTGGGTCAAATTTAGTAATTTGATTATGAGGAGGATTTTCGGTTGATAATCCTACATTAAATCGATTTTATTCATTTCATTTTATTGCCCCTTTTATTTTATCTTTTATAGTAATTATTCATTTATTTTTTCTTCATTCAAGAGGTTCATCAAACCCTATTGGAATTAATAGAAATTTATATAAAATTACATTTAATCCATATTATTCAATTAAAGATTGAATTTGAATAATTATTCTTTTTTTTATTATAATTTATGAAAATATACAAATACAATTTATTTTATTTCATCCAGATAATTTTATAATTGCAAATTCTATAGTTACTCCTTCTCAAATTCAACCAAAATGATATTTTTTATTTGCCTATACTATTTTACGGGCT????????????????????????????????????????????????????????CCACTGGACACAGAGATTTTATTAAAAACATGATTACTGGTACGTCGCAAGCCGACTGTGCTGTACTTATTGTTGCTGCTGGAACTGGTGAATTCGAAGCTGGTATTTCAAAGAACGGACAAACTCGTGAGCATGCTCTGCTCGCTTTTACTCTTGGTGTAAAGCAGTTGATTGTTGGTGTCAACAAGATGGACTCGACTGAGCCACCTTACTCAGAGACTCGTTTCGAGGAAATCAAGAAGGAGGTGTCTTCGTACATTAAGAAAATTGGTTACAATCCAGCTGCTGTTGCCTTTGTTCCCATTTCTGGGTGGCACGGAGATAACATGTTGGAGCCATCTACAAAAATGCCCTGGTTCAAGGGATGGGCGGTCGAACGCAAGGAAGGCAAAGCTGAAGGCAAGTGCCTTATTGAAGCTCTTGATGCCATTCTGCCACCCAGCAGGCCCACCGACAAAGCT?????TCTAAGTTGGTGGTAAACTCCATCTAAGGCTAAATATGACCACGAGACCGATAGCGAACAAGTACCGTGAGGGAAAGTTGAAAAGAACTTTGAAGAGAGAGTTCAAGAGTACGTGAAACCGTTCAGGGGTAAACCTGAGAAACCCAAAAGATCGAATGGGGAGATTCACCGTCAGCCGTGTTGGCTTCCGTGTGGGTCGCGATGCTCGG---GGCCTCTG-GGTCCCGTT-----GGCACGCGTCCGCGGCGGTTTGTCCGGCACGGTCGGCGTGCACTTCTCCCCTAGTAGGACGTCGCGACCCGTTGGGTGTCGGCCTACGA--TGCGAGCCGTTGACTGTCGCGT-CGCGTT-CACGCGCGCTCGCGACAGACG-TCGCTCATCCGGCCGACTGCCCGGCGGTACTGATCGA-TTTATCGAACGGTAAGGAGCCGCACTAAGTGCGTCC-GGCTCGTCGGCAGGCTCGTCTCGCTCGGATTTACGGACCCGG-TCCGTTGCCGGGCGCTTGGCGTGCCCTTTGGCCGACGAAGC---TCTCGGACTGGCTCGCTCATTCTCGAACGGATTTACCGGTCAGCGACGCTACTGCTTTGGGTACTTTCAGGANNNNNNNNNNNNNNNNNNNNNNNNNNNNNNNNNNNNNNNNNNNNNNNNNNNNNNNNN-NNNNNNNNCTAAAGGCGCAATGAAAGTGAAGGTCGACCTTA----GCCCGTCGACCGAGGGAGGATGGCTCGCGTCACGATGCGAGTTCGCACTCCCGGGGCGTCTCGCG--CTCATTGCGAGCAGAGGCGCACCCAGAGCGTACACGTTGGGACCCGAAAGATGGTGAACTATGCCTGGTCAGGACGAAGTCAGGGGAAACCCTGATGGAGGTCCGTAGCGATTCTGACGTGCAAATCGATCGTCGGAACTGGGTATAGGGGCGAAAGACTAATCGAACCATCTAGTAGCTGGTTCCCTCCGAAGTTTCCCTCAGGATAGCTGGCACTCGCTCGAGAGCGAGTCTCATCTGGTAAAGCGAATGATTAGAGGCCTTGGGGCCGAAACGACCTCAACCTATTCTCAAACTTTAAATGGGTGAGATCTCTGGCTTGCTTGAACGTTGAAGCCACGAGACGCGCGCGGTCGT-------------TCGCGATCGCGCGCAATGGATCAGAGTGCCAAGTGGGCCAATTTTGGTAAGCAGAACTGGCGCTGTGGGATGAACCAAACGCCGAGTTAAGGCGCCCAAGTCGACGCTTATGGGATACCATGAAAGGCGT?????????????????????????????????????????? [4024 bp]
JRAS02136_0202 ?????????????????????????????????????????????????????????????????????????????????????????????????????????????????????????????????????????????????????????????????????????????????????????????????????????????????????????????????TATAGCATTCCCACGAATAAATAATATAAGATTTTGATTATTACCTCCAAGATTAATATTTTTATTAATTGGAAGATTTATTGGAACTGGAACAGGTACAGGTTGAACAATTTATCCTCCTTTATCTTTAAATATATCTCATAATGGAGTATCTGTAGATTTTTCAATTTTTTCATTACATATAGCTGGAATATCTTCAATTATAGCATCAATTAATTTTATTTCTACAATTATAAATATAAAATTTTATAAAATTGAATATATATCTTTATTTAATTGATCAATTTTTTTAACATCAATTTTATTATTATTATCTTTACCAGTTTTAGCAGGAGCTATTACTATATTATTATTTGATCGAAATTATAATACTTCATTTTTTGATCCTTCAGGAGGAGGAGATCC????????????????????????????????????????????????????????????????????????????????????????????????????????????????????????????????????????????????????????????????????????????????????????????????????????????????????????????????????????????????????????????????????????????????????????????????????????????????????????????????????????????????????????????????????????????????????????????????????????????????????????????????????????????????????????????????????????????????????????????????????????????????????????????????????????????????????????????????????????????????????????????????????????????????????????????????????????????????????????????????????????????????????????????????????????????????????????????????????????????????????????????????????????????????????????????????????????????????????????????????????????????????????????????????????????????????????????????????????????????????????????????????????????????????????????????????????????????????????????????????????????????????????????????????????????????????????????????????????????????????????????????????????????????????????????????????????????????????????????????????????????????TAAGTAGAAGAAGTATATCAGTAATTCCTTATATTGGATCAAATTTAGTAATTTGATTATGAGGAGGATTTTCGGTTGATAATCCTACATTAAATCGATTTTATTCATTTCATTTTATTGCCCCTTTTATTTTATCTTTTATAGTAATTATTCATTTATTTTTTCTACATTCAAGAGGTTCATCAAACCCTATTGGAATTAATAGAAATTTATATAAAATTACATTTAATCCATATTATTCAATTAAAGATTGAATTTGAATAATTATTCTTTTTTTTATTATAATTTTTGTAAATATACAAATACTTTTTATTTTATTTCACCCAGATAATTTTATAATTGCTAATTCTATAGTTACCCCTTCTCAAATTCAACCAAAATGATATTTTTTTTTTGCAAATTC???????????????????????????????????????????????TGTTATGTCACCATTATCGACGCCCCTGGACACAGAGATTTTATTAAAAACATGATTACTGGTACGTCGCAAGCCGACTGTGCTGTACTTATTGTTGCTGCTGGAACTGGTGAATTCGAAGCTGGTATTTCAAAGAACGGACAAACTCGTGAGCATGCTCTGCTCGCTTTTACTCTTGGTGTAAAGCAGTTGATTGTTGGTGTCAACAAGATGGACTCGACTGAGCCACCTTACTCAGAGACTCGTTTCGAGGAAATCAAGAAGGAGGTGTCTTCGTACATTAAGAAAATTGGTTACAATCCAGCTGCTGTTGCCTTTGTTCCCATTTCTGGGTGGCACGGAGATAACATGTTGGAGCCATCTACAAAAATGCCCTGGTTCAAGGGATGGGCGGTCGAACGCAAGGAAGGCAAAGCTGAAGGCAAGTGCCTTATTGAAGCTCTTGATGCCATTCTGCCACCCAGCAGGCCCACCGACAAAGCT?????TCTAAGTTGGTGGTAAACTCCATCTAAGGCTAAATATGACCACGAGACCGATAGCGAACAAGTACCGTGAGGGAAAGTTGAAAAGAACTTTGAAGAGAGAGTTCAAGAGTACGTGAAACCGTTCAGGGGTAAACCTGAGAAACCCAAAAGATCGAATGGGGAGATTCACCGTCAGCCGTGTTGGCTTCCGTGTGGGTCGCGATGCTCGG---GGCCTCTG-GGTCCCGTT-----GGCACGCGTCCGCGGCGGTTTGTCCGGCACGGTCGGCGTGCACTTCTCCCCTAGTAGGACGTCGCGACCCGTTGGGTGTCGGCCTACGA--TGCGAGCCGTTGACTGTCGCGT-CGCGTT-CACGCGCGCTCGCGACAGACG-TCGCTCATCCGGCCGACTGCCCGGCGGTACTGATCGA-TTTATCGAACGGTAAGGAGCCGCACTAAGTGCGTCC-GGCTCGTCGGCAGGCTCGTCTCGCTCGGATTTACGGACCCGG-TCCGTTGCCGGGCGCTTGGCGTGCCCTTTGGCCGACGAAGC---TCTCGGACTGGCTCGCTCATTCTCGAACGGATTTACCGGTCAGCGACGCTACTGCTTTGGGTACTTTCAGGANNNNNNNNNNNNNNNNNNNNNNNNNNNNNNNNNNNNNNNNNNNNNNNNNNNNNNNNN-NNNNNNNNCTAAAGGCGCAATGAAAGTGAAGGTCGACCTTA----GCCCGTCGACCGAGGGAGGATGGCTCGCGTCACGATGCGAGTTCGCACTCCCGGGGCGTCTCGCG--CTCATTGCGAGCAGAGGCGCACCCAGAGCGTACACGTTGGGACCCGAAAGATGGTGAACTATGCCTGGTCAGGACGAAGTCAGGGGAAACCCTGATGGAGGTCCGTAGCGATTCTGACGTGCAAATCGATCGTCGGAACTGGGTATAGGGGCGAAAGACTAATCGAACCATCTAGTAGCTGGTTCCCTCCGAAGTTTCCCTCAGGATAGCTGGCACTCGCTCGAGAGCGAGTCTCATCTGGTAAAGCGAATGATTAGAGGCCTTGGGGCCGAAACGACCTCAACCTATTCTCAAACTTTAAATGGGTGAGATCTCTGGCTTGCTTGAACGTTGAAGCCACGAGACGCGCGCGGTCGT-------------TCGCGATCGCGCGCAATGGATCAGAGTGCCAAGTGGGCCAATTTTGGTAAGCAGAACTGGCGCTGTGGGATGAACCAAACGCCGAGTTAAGGCGCCCAAGTCGACGCTTATGGGATACCATGAAAGGCGTTGGT?????????????????????????????????????? [4024 bp]
JRAS02177_0301 ?????????????????????????????????GATGTTAGGTTTAATATTGAGAATATTAATTCGAATAGAGTTAGGAATACCTGGTTCTTTAATTGGTAATGATCAAATTTATAATTCTATAGTTACAATACATGCATTAGTAATAATTTTTTTTTTTATTATACCAGTTATAATAGGAGGATTTGGTAATTATTTAATTCCTTTAATATTAGGGGCTATTGATATAGCATTTCCTCGAATAAATAATATAAGATTTTGATTGTTACCTCCTAGATTGTTATTTTTAATTCTAAGAAGATTTATTGGTACAGGGACAGGAACAGGATGAACAATTTATCCACCTTTATCTTCAAATTTATCTCATAGAGGCCCTTCAGTAGATTTATCTATTTTTTCTTTACATATAGCTGGGGCTTCTTCAATTATAGCTTCTATTAATTTTATTACTACTATTTTAAATATAAATATTTGTAATTTAAATTATTTATCTTTATTTGTATGATCTATTCTTTTAACTTCAATTTTATTATTATTATCATTGCCAGTTTTAGCAGGGGCTATTACTATATTATTATTTGATCGTAATTTAAATACTACATTTTTTGACCCANNNNNNNNNNNNNNNNNNNNNNNNNNNNNNNNTTTATTTTGATTTTTTGGACACCCAGAAGTTTATATTTTAATTTTACCTGGATTTGGTTTAATTTCTCATATAGTTTTTAATGAAAGAGGAAAAAAAAATATTTTTGGGTATAGTGGTATAGTATATGCATTAAGGTCAATTGGAATCTTAGGATTTTTAGTTTGGGGGCATCACATATTTACTGTAGGTATGGATATTGATACACGAGCATATTTTACTTCATTAACTATAGTAATTGCAGTTCCTACTGGAATTAAAGTATTTAGATGAATAGCAACAATTTATGGAATAAAAATTAAAT------CTATTTCTATATATTGAGCTTTAGGATTTATTTTTTTATTTACATTAGGTGGTATTACTGGTGTTCAATTATCTAATTCTTCTATTGATATTATTTTACATGATACATATTATGTAGTAGCTCATTTTCATTATGTATTATCTATAGGAGCTGTATTTGCAATTTTTGGGGGATTTATTCATTGGTTTTATTTATTTACTGGATTATCATTAAATAACAATTTATTGAAAATACAATTTTTTACAATATTTTTTGGTGTAAATTTAACGTTTTTTCCTCATCATTTTTTAGGGTTAAGAGGTATACCTCGACGTTATTCAGACTATCCTGATGCATATTTAATATGAAATATAGTTTCAACAATTGGGAGATTTATTACGTTTTTTAGAGTAATTTTTTTTATTTACATTATTTTAAAAACTTTTTTTTCAAAACGAGAATATGTTTTTTTAAAAAATAATTTTACAAGAATTGAACATTTAAT????????????????????????????????????????????????ATACATTATAACCCAAGAATCAATAAAGCTTTTAATAGAGTAATTCATATTACTAATGATGTATACGGAGGGTGATTATTTCGAGAACTTCATGCATGTGGAGCCTCAACTTTTTTTTTAATAATATTTATTCATATTGGACGAGGTTTATATTATAATTCATTTATTTTAATTTCTACATGAATAATAGGAGTAATTATTTTTTTAGTAACTATAGGAACTGCATTCTTAGGGTATGTCCTTCCTTGAGGACAAATATCATACTGAGGGGCTACAGTTATTACAAATTTAATATCTGTTATTCCATATTTTGGTCCAAATTTAGTAATTTGATTGTGAGGGGGGTTTTCAGTTGATAATCCCACATTAAATCGATTTTATTCATTTCATTTTATTCTACCATTCATTTTATCTTTTTTAGTTATAATTCATCTATATTTTTTACATTCAACAGGATCAACTAATCCTTTAGGATTAAATAGAAATTTCTATAAAATTCCATTTAATCCATATTACTCAATTAAAGATTTAATTTGAATACTAATTATTTTTATTTCAATAATATTTATTATTATACAACTTCAATTTATTTTATTTCATCCTGATAATTTCATTATTGCCAATCCAATAGTTACCCCGTCCCATATTCAACCTGAATGATATTTTTTATTTGCCTATTCAATTTTACGGGCT?GACATTGCGCTCTGGAAGTTTGAGACATCGAAATACTATGTCACCATTATCGATGCCCCTGGGCACAGAGATTTCATTAAGAACATGATTACTGGTACGTCGCAAGCCGACTGTGCCGTACTTATTGTTGCTGCTGGTACAGGTGAATTCGAAGCTGGTATCTCGAAAAATGGCCAGACACGTGAGCACGCGCTGCTCGCTTTTACTCTTGGTGTAAAGCAGTTGATTGTTGGTGTCAACAAGATGGATTCGACCGAACCTCCCTATTCCGAGAATCGGTTCGAAGAAATCAAGAAAGAAGTGTCTTCGTACATTAAGAAGATTGGTTACAATCCAGCAGCTGTTGCCTTTGTGCCCATTTCTGGATGGCATGGAGATAACATGTTGGAACCATCTACAAAAATGCCTTGGTTCAAGGGATGGGCAGTGGAGCGTAAGGAAGGTAAAGCTGAAGGCAAGTGCCTCATTGAAGCCCTGGATGCCATTCTGCCACCCAGCAGGCCCACCGACAAAGCC?????TCTAAGTTGGTGGTAAACTCCATCTAAGGCTAAATATGACCACGAGACCGATAGCGAACAAGTACCGTGAGGGAAAGTTGAAAAGAACTTTGAAGAGAGAGTTCAAGAGTACGTGAAACCGTTCAGGGGTAAACCTGAGAAACCCAAAAGATCGAATGGGGAGATTCACCGTCAGCCGAGCTGGCTTCCGTGCGGTTCGCGATGCTCGG---GATCCTCGTGGTTCCGTT-----GGCACGCGTCCGCCGCGGTATGTCCGGCTCGGTCGGCGTGCACTTCTCCCCTAGTAGGACGTCGCGACCCGTTGGGTGTCGGCCTACGA--TGCGGTTCGTCGACTGTCGCGT-CGCGTT-AACGCGCGCACGCGGCAGACA-CCGCTCATCCGGCCGACTGCCCGGCGGTACGGATCGC-TTTATCGAACGGTAAGGAGCCGCACCAAGTGCGTCC-GGCTCGTCGGCAGGCTCGTCTCGCTCGGATTTACGGACCTGGTTCCGTTGCCGGGTGCTTGGCGCGGCCGTTGGTCGACGAAGC---TCTCGGACCGGCTCGCACATTCTCGAACGGATTTACCGGTCAGCGACGCTACTGCTTTGGGTACTTTCAGGACCCGTCTTGAAACACGGACCAAGGAGTCTAACATGTGCGCGAGTCATTGGGACTTGTACTCTAAGCCTAAAGGCGCAATGAAAGTGAAGGTCGA----------CTCGTCGACCGAGGGAGGATGGCTCGCGTCACGATGCGAGTTCGCACTCCCGGGGCGTCTCGTG--CTCATCGCGAGCTGAGGCGCACCCAGAGCGTACACGTTGGGACCCGAAAGATGGTGAACTATGCCTGGTCAGGACGAAGTCAGGGGAAACCCTGATGGAGGTCCGTAGCGATTCTGACGTGCAAATCGATCGTCGGAACTGGGTATAGGGGCGAAAGACTAATCGAACCATCTAGTAGCTGGTTCCCTCCGAAGTTTCCCTCAGGATAGCTGGCACTCGCTCTAGAGCGAGTCTCATCTGGTAAAGCGAATGATTAGAGGCCTTGGGGCCGAAACGACCTCAACCTATTCTCAAACTTTAAATGGGTGAGATCTCTGGCTTGCTTGAACGTTGAAGCCACGAGACGCGCGCGCCTA------------------GTGCGCGCGCAATGGATCAGAGTGCCAAGTGGGCCAATTTTGGTAAGCAGAACTGGCGCTGTGGGA?????????????????????????????????????????????????????????????????????????????????????????????????????? [4024 bp]
JRAS02177_0302 ?????????????????????????????????GATGTTAGGTTTAATATTGAGAATATTAATTCGAATAGAATTAGGAATACCTGGTTCTTTAATTGGTAATGATCAAATTTATAATTCTATAGTTACAATACATGCATTAGTAATAATTTTTTTTTTTATTATACCAGTTATAATAGGAGGATTTGGTAATTATTTAATTCCTTTAATATTAGGGGCTATTGATATAGCATTTCCTCGAATAAATAATATAAGATTTTGATTGTTACCTCCTAGATTATTATTTTTAATTTTAAGAAGATTTATTGGTACAGGGACAGGAACAGGATGAACAATTTATCCACCTTTATCTTCAAATTTATCTCATAGAGGCCCTTCAGTAGATTTATCTATTTTTTCTTTACATATAGCTGGGGCTTCTTCAATTATAGCTTCTATTAATTTTATTACTACTATTTTAAATATAAATATTTGTAATTTAAATTATTTATCTTTATTTGTATGATCTATTCTTTTAACTTCAATTTTATTATTATTATCATTGCCAGTTTTAGCAGGGGCTATTACTATATTATTATTTGATCGTAATTTAAATACTACATTTTTTGACCCANNNNNNNNNNNNNNNNNNNNNNNNNNNNNNNTTTTATTTNGATTTTTTGGACACCCAGAAGTTTATATTTTAATTTTACCCGGAATTGGGTTAATTTCTCATATAGTTTTTAATGAAAGAGGGAAAAAAAATATTTTTGGGTATAGTGGTATAGTATATGCATTAAGGTCAATTGGAATTTTAGGATTTTTAGTTTGGGGGCATCACATATTTACTGTAGGTATGGATATTGATACACGAGCATATTTTACTTCATTAACTATAGTAATTGCAGTTCCTACTGGAATTAAAGTATTTAGATGAATAGCAACAATTTATGGAATAAAAATTAAAT------CTATTTCTATATATTGAGCTTTAGGGTTTATTTTTTTATTTACATTAGGTGGTATTACTGGTGTTCAATTATCTAATTCTTCTATTGATATTATTTTACATGATACATATTATGTAGTAGCTCATTTTCATTATGTATTATCTATAGGAGCTGTATTTGCAATTTTTGGGGGATTTATTCATTGGTTTTATTTATTTACTGGATTATCATTAAATAATAATTTATTGAAAATACAATTTTTTACAATATTTTTTGGTGTAAATTTAACGTTTTTTCCTCATCATTTTTTAGGGTTAAGAGGTATACCTCGACGTTATTCAGATTATCCTGATGCATATTTAATATGAAATATAGTTTCAACAATTGGGAGATTTATTACGTTTTTTAGAGTAATTTTTTTTATTTACATTATTTTAGTAACTTTTTTTTCAAAACGAGAATATGTTTTTTTAAAAAATAATTTCACAAGAATTGAACATTTAATATCTT?????????????????????????????GATTTTTACTTTCAATACATTATAACCCAAGAATCAATAAAGCTTTTAATAGAGTAATTCATATTACTAATGATGTATACGGAGGGTGATTATTTCGAGAACTTCATGCATGTGGAGCCTCAACTTTTTTTTTAATAATATTTATTCATATTGGACGAGGTTTATATTATAATTCATTTATTTTAATTTCTACATGAATAATAGGAGTAATTATTTTTTTAGTAACTATAGGAACTGCATTCTTAGGGTATGTCCTTCCTTGAGGACAAATATCATACCGAGGGGCTACAGTTATTACAAATTTAATATCTGTTATTCCATATTTTGGTCCAAATTTAGTAATTTGATTGTGAGGGGGGTTTTCAGTTGATAATCCCACATTAAATCGATTTTATTCATTTCATTTTATTCTACCATTCATTTTATCTTTTTTAGTTATAATTCATCTATATTTTTTACATTCAACAGGATCAACTAATCCTTTAGGATTAAATAGAAATTTCTATAAAATTCCATTTAATCCATATTACTCAATTAAAGATTTAATTTGAATACTAATTATTTTTATTTCAATAATATTTATTATTATACAACTTCAATTTATTTTATTTCATCCTGATAATTTCATTATTGCCAATCCAATAGTTACCCCGTCCCATATTCAACCTGAATGATATTTTTTATTTGCCTATTCAATTTTACGGGCT?GACATTGCGCTCTGGAAGTTTGAGACATCGAAATACTATGTCACCATTATCGATGCCCCTGGGCACAGAGATTTCATTAAGAACATGATTACTGGTACGTCGCAAGCCGACTGTGCCGTACTTATTGTTGCTGCTGGTACAGGTGAATTCGAAGCTGGTATCTCGAAAAATGGCCAGACACGTGAGCACGCGCTGCTCGCTTTTACTCTTGGTGTAAAGCAGTTGATTGTTGGTGTCAACAAGATGGATTCGACCGAACCTCCCTATTCCGAGAATCGGTTCGAAGAAATCAAGAAAGAAGTGTCTTCGTACATTAAGAAGATTGGTTACAATCCAGCAGCTGTTGCCTTTGTGCCCATTTCTGGATGGCATGGAGATAACATGTTGGAACCATCTACAAAAATGCCTTGGTTCAAGGGATGGGCAGTGGAGCGTAAGGAAGGTAAAGCTGAAGGCAAGTGCCTCAT??????????????????????????????????????????????????????TCTAAGTTGGTGGTAAACTCCATCTAAGGCTAAATATGACCACGAGACCGATAGCGAACAAGTACCGTGAGGGAAAGTTGAAAAGAACTTTGAAGAGAGAGTTCAAGAGTACGTGAAACCGTTCAGGGGTAAACCTGAGAAACCCAAAAGATCGAATGGGGAGATTCACCGTCAGCCGAGCTGGCTTCCGTGCGGTTCGCGATGCTCGG---GATCCTCGTGGTTCCGTT-----GGCACGCGTCCGCCGCGGTATGTCCGGCTCGGTCGGCGTGCACTTCTCCCCTAGTAGGACGTCGCGACCCGTTGGGTGTCGGCCTACGA--TGCGGTTCGTCGACTGTCGCGT-CGCGTT-AACGCGCGCACGCGGCAGACA-CCGCTCATCCGGCCGACTGCCCGGCGGTACGGATCGC-TTTATCGAACGGTAAGGAGCCGCACCAAGTGCGTCC-GGCTCGTCGGCAGGCTCGTCTCGCTCGGATTTACGGACCTGGTTCCGTTGCCGGGTGCTTGGCGCGGCCGTTGGTCGACGAAGC---TCTCGGACCGGCTCGCACATTCTCGAACGGATTTACCGGTCAGCGACGCTACTGCTTTGGGTACTTTCAGGANNNNNNNNNNNNNNNNNNNNNNNNNNNNNNNNNNNNNNNNNNNNNNNNNNNNNNNNNNNNNNNNNNCTAAAGGCGCAATGAAAGTGAAGGTCGA----------CTCGTCGACCGAGGGAGGATGGCTCGCGTCACGATGCGAGTTCGCACTCCCGGGGCGTCTCGTG--CTCATCGCGAGCTGAGGCGCACCCAGAGCGTACACGTTGGGACCCGAAAGATGGTGAACTATGCCTGGTCAGGACGAAGTCAGGGGAAACCCTGATGGAGGTCCGTAGCGATTCTGACGTGCAAATCGATCGTCGGAACTGGGTATAGGGGCGAAAGACTAATCGAACCATCTAGTAGCTGGTTCCCTCCGAAGTTTCCCTCAGGATAGCTGGCACTCGCTCTAGAGCGAGTCTCATCTGGTAAAGCGAATGATTAGAGGCCTTGGGGCCGAAACGACCTCAACCTATTCTCAAACTTTAAATGGGTGAGATCTCTGGCTTGCTTGAACGTTGAAGCCACGAGACGCGCGCGCCTA------------------GTGCGCGCGCAATGGATCAGAGTGCCAAGTGGGCCAATTTTGGTAAGCAGAACTGGCGCTGTGGGATGAACCAAACGCCGAGTTAAGGCGCCCAAGTCGACGCTTATGGGATACCATGAAAGGCGT?????????????????????????????????????????? [4024 bp]
JRAS02182_0201 ???????????????????????????????????????????????????????????????????????????????????????????????????????????????????????????????????????????????????????????????????????????????????????????????????????????????????????????????????????????????????????????????????????????????????????????????????AATTGGAAGATTTATTGGAACTGGAACTGGAACAGGATGAACAATTTACCCTCCTTTATCTTTAAATATATCTCATAATGGAGTTTCAGTTGATTTTTCTATTTTTTCTTTACATATAGCTGGAATATCATCTATTATAGCATCTATTAATTTTATTACTACTATTATTAATATAAAATTTTATAAAATTGAATATATTTCTTTATTTAATTGATCAATTTTTTTAACATCAATTTTATTATTATTATCTTTACCTGTATTAGCGGGAGCTATTACTATATTATTATTTGATCGAAATTATAATACTTCATTTTTTGACCCTTCAGGTGGAGGAGACCCTATTTTATATCAACATTTATTTTGATTTTTTGGTNNNNNNNNNNNNNNNNNNNNNNNNNNNNNNNNNNNNNNNNNNNNNNNNNNTATAGTTATTAATGAAAGAAAAAAAAATAATGTATTTGGTCATTTAGGAATAATTTATGCTTTAAGATCAATTGGAATTTTAGGATTTTTAGTTTGAGGACATCATATATTTACTGTAGGTATAGATATTGATACTCGAGCTTATTTTACTTCATTAACTATAATTATTGCTATTCCTACAGGAATTAAAGTTTTTAGATGAATAGCAACTTTATATGGAGTAAAAAATAAAAATATAAATATTACAATATTATGAACTTTAGGTTTTATTTTTTTATTTACATTGGGAGGATTAACAGGAATTCATTTATCAAACTCATCAATTGATATTATTTTACATGATACTTATTATGTAGTAGCTCATTTTCATTATGTTTTATCCATAGGGGCCGTATTTGCTATTTTTGGGGGGTTTATTCATTGATTTTATTTATTTTCAAGATATTCTTTAAATAATAATTGATTAAAAAATCAATTTTATTTAATATTTATTGGGGGTAATTTAACCATTTTTCCTCATCATTTTTTAGGGTTAATAGGAATACCTCGACGATATTCAGATTATCCTGATATTTATTATTTTTGAAAATTAATTTCAACCATTGGGAGATTTATTACCTTATTTAGAAGATATTATTTTTTTTTTATTATTATTGAATCATTTATATCAAGTCGATTAATATTATTTATAAATAATAATAATTTAAGAATTGAACATTTAATATCTTATCCTCCAAGAA????????????????????????TTTATCTATACATTATGATCCAAATATTAATAATGCTTTTAAAAGAGTTATTCATATTACTAATGATGTTAGGTATGGATGATTCTTTCGAGAATTACATGCATGTGGAGCCTCAACTTTTTTTTTAATAATATTTTTTCATATTGGTCGAGGAATATACTATAATTCTTTTATAATAATATCTACTTGAATAATAGGGGTTATAATTTTTTTTATTGCTATAGCTACAGCATTTTTAGGGTATGTTTTACCATGAGGTCAAATATCTTATTGAGGAGCCACTGTAATTACTAACTTAATATCAGTAATCCCATATATTGGATCGGACTTAGTTATTTGATTATGAGGAGGTTTTTCAGTAGATAACCCAACATTAAATCGATTTTATTCATTTCATTTTATTGCTCCATTTATTTTATCTTTTATAGTAATCATTCATTTATTTTTTTTACATTCAACAGGATCTTCTAATCCTTTAGGAATTAATAGAAATTTCAATAAAATTACCTTTAATCCTTATTATTCAGTTAAAGATTTAATTTGAATAATTATTATTTTTTTTATTATAATTTATGTAAATATACAAATTCAATTTATTTTATTTCATCCAGATAATTTTATAATTGCTAATTCTATAGTTACTCCTTCACATATTCAACCA???????????????????????????????????????????????????????????????????????????????????????????????CCACTGGACACAGAGATTTTATTAAAAACATGATTACTGGTACGTCGCAAGCCGACTGTGCTGTACTTATTGTTGCTGCTGGTACTGGTGAATTCGAAGCTGGTATTTCAAAGAATGGACAAACTCGTGAGCATGCTCTGCTCGCTTTTACTCTTGGTGTAAAGCAGTTGATTGTTGGTGTCAACAAGATGGACTCGACTGAGCCACCTTACTCAGAGACTCGTTTCGAGGAAATCAAGAAGGAGGTGTCTTCGTACATTAAGAAGATTGGTTACAATCCAGCGGCTGTTGCCTTTGTCCCCATTTCTGGGTGGCACGGAGATAACATGTTGGAGCCATCTACAAAAATGCCCTGGTTCAAGGGATGGGCGGTCGAACGCAAGGAAGGCAAAGCTGAAGGCAAGTGCCTTATTGAAGCTCTTGATGCCA?????????????????????????????????????TCTAAGTTGGTGGTAAACTCCATCTAAGGCTAAATATGACCACGAGACCGATAGCGAACAAGTACCGTGAGGGAAAGTTGAAAAGAACTTTGAAGAGAGAGTTCAAGAGTACGTGAAACCGTTCAGGGGTAAACCTGAGAAACCCAAAAGATCGAATGGGGAGATTCACCGTCAGCCGTGTTGGCTTCCGTGTGGATCGCGATGCTCGG---GGCCTCTG-GGTCCCGTT-----GGCACGCGTCCGCCGCGGTTTGTCCGGCACGGTCGGCGTGCACTTCTCCCCTAGTAGGACGTCGCGACCCGTTGGGTGTCGGCCTACGA--TGCGAGCCGTTGACTGTCGCGT-CGCGTT-CACGCGCGCTCGCGACAGACG-TCGCTCATCTGGCCGACTGCCCGGCGGTACTGATCGA-TTTATCGAACGGTAAGGAGCCGCACTAAGTGCGTCC-GGCTCGTCGGCAGGCTCGTCTCGCTCGGATTTACGGACCCAG-TCCGTTGCCGGGCGCTTGGCGTG-CCTTTGGCCGACGAAGC---TCTCGGACTGGCTCGCTCATTCTCGAACGGATTTACCGGTCAGCGACGCTACTGCTTTGGGTACTTTCAGGACCCGTCTTGAAACACGGACCAAGGAGTCTAACATGTGCGCGAGTCATTGGGACTTGT-CTCTAAGCCTAAAGGCGCAATGAAAGTGAAGGTCGACCTTA----GCCCGTCGACCGAGGGAGGATGGCTCGCGTCACGATGCGAGTTCGCACTCCCGGGGCGTCTCGTG--CTCATTGCGAGCAGAGGCGCACCCAGAGCGTACACGTTGGGACCCGAAAGATGGTGAACTATGCCTGGTCAGGACGAAGTCAGGGGAAACCCTGATGGAGGTCCGTAGCGATTCTGACGTGCAAATCGATCGTCGGAACTGGGTATAGGGGCGAAAGACTAATCGAACCATCTAGTAGCTGGTTCCCTCCGAAGTTTCCCTCAGGATAGCTGGCACTCGCTCGAGAGCGAGTCTCATCTGGTAAAGCGAATGATTAGAGGCCTTGGGGCCGAAACGACCTCAACCTATTCTCAAACTTTAAATGGGTGAGATCTCTGGCTTGCTTGAACGTTGAAGCCACGAGACGCGCGCGGTCGT-------------TCGCGATCGCGCGCAATGGATCAGAGTGCCAAGTGGGCCAATTTTGGTAAGCAGAACTGGCGCTGTGGGA?????????????????????????????????????????????????????????????????????????????????????????????????????? [4024 bp]
JRAS02182_0202 ??????????????????????????????????????????????????????????????????????????????????????????????????????????????????????????????????????????????????????????????????????????????????????????????????????????????????????????????????????????????????????????????????????????????????AGATTAATATTTTTATTAATTGGAAGATTTATTGGAACTGGTACTGGTACTGGATGAACAATTTATCCCCCTTTATCTTTAAATATATCTCATAATGGTGTTTCAGTTGATTTTTCTATTTTTTCTTTACATATAGCTGGAATATCATCTATTATAGCATCTATTAATTTTATTACTACTATTATTAATATAAAATTTTATAAAATTGAATATATTTCTTTATTTAATTGATCAATTTTTTTAACATCAATTTTATTATTATTATCTTTACCTGTATTAGCTGGAGCTATTACTATATTATTATTTGATCGAAATTATAATACTTCATTTTTTGACCCTTCAGGTGG?????????????????????????????????????????????????????????????????????????????????????????????????????????????????????????????????????????????????????????????????????????????????????????????????????????????????????????????????????????????????????????????????????????????????????????????????????????????????????????????????????????????????????????????????????????????????????????????????????????????????????????????????????????????????????????????????????????????????????????????????????????????????????????????????????????????????????????????????????????????????????????????????????????????????????????????????????????????????????????????????????????????????????????????????????????????????????????????????????????????????????????????????????????????????????????????????????????????????????????????????????????????????????????????????????????????????????????TTTATCTATACATTATGATCCTAATATTAATAATGCTTTTAAAAGAGTTATTCATATTACTAATGATGTTAGATATGGGTGGTTCTTTCGAGAATTACATGCATGTGGAGCTTCAACTTTTTTTTTAATAATATTTTTTCATATTGGACGAGGAATATATTACAATTCTTTTATAATAATATCTACTTGAATGATAGGAGTTATAATTTTTTTTATTGCTATAGCTACAGCATTTTTAGGGTATGTTTTACCATGAGGTCAAATATCTTATTGAGGTGCTACTGTAATTACTAATTTAATATCAGTAATTCCTTATATTGGATCAAATTTAGTTATTTGATTATGAGGAGGTTTTTCAGTAGATAACCCAACATTAAATCGATTTTATTCATTTCATTTTATTGCTCCATTTATTTTATCATTTATAGTAATTATTCATTTATTTTTTTTACATTCAACAGGATCTTCTAATCCTTTAGGAATTAATAGAAATTTTAGTAAAATTACTTTTAATCCTTATTATTCAATTAAAGATTTAATTTGAATAATTATTATTTTTTTTATTATAATTTATGTAAATATACAAATTCAATTTATTTTATTTCACCCAGATAATTTTATAATTGCTAATTCTATAGTTACTCCTTCACATATTCAACCAGA???????????????????????????????????????????????????????????????????????TATTATGTCACCATTATCGACGCCCCTGGACACAGAGATTTTATTAAAAACATGATTACTGGTACGTCGCAAGCCGACTGTGCTGTACTTATTGTTGCTGCTGGTACTGGTGAATTCGAAGCTGGTATTTCAAAGAATGGACAAACTCGTGAGCATGCTCTGCTCGCTTTTACTCTTGGTGTAAAGCAGTTGATTGTTGGTGTCAACAAGATGGACTCGACTGAGCCACCTTACTCAGAGACTCGTTTCGAGGAAATCAAGAAGGAGGTGTCTTCGTACATTAAGAAGATTGGTTACAATCCAGCGGCTGTTGCCTTTGTCCCCATTTCTGGGTGGCACGGAGATAACATGTTGGAGCCATCTACAAAAATGCCCTGGTTCAAGGGATGGGCAGTCGAACGCAAGGAAGGCAAAGCTGAAGGCAAGTGCCTTATTGAAGCT???????????????????????????????????????????????TCTAAGTTGGTGGTAAACTCCATCTAAGGCTAAATATGACCACGAGACCGATAGCGAACAAGTACCGTGAGGGAAAGTTGAAAAGAACTTTGAAGAGAGAGTTCAAGAGTACGTGAAACCGTTCAGGGGTAAACCTGAGAAACCCAAAAGATCGAATGGGGAGATTCACCGTCAGCCGTGTTGGCTTCCGTGTGGATCGCGATGCTCGG---GGCCTCTG-GGTCCCGTT-----GGCACGCGTCCGCCGCGGTTTGTCCGGCACGGTCGGCGTGCACTTCTCCCCTAGTAGGACGTCGCGACCCGTTGGGTGTCGGCCTACGA--TGCGAGCCGTTGACTGTCGCGT-CGCGTT-CACGCGCGCTCGCGACAGACG-TCGCTCATCTGGCCGACTGCCCGGCGGTACTGATCGA-TTTATCGAACGGTAAGGAGCCGCACTAAGTGCGTCC-GGCTCGTCGGCAGGCTCGTCTCGCTCGGATTTACGGACCCAG-TCCGTTGCCGGGCGCTTGGCGTG-CCTTTGGCCGACGAAGC---TCTCGGACTGGCTCGCTCATTCTCGAACGGATTTACCGGTCAGCGACGCTACTGCTTTGGGTACTTTCAGGANNNNNNNNNNNNNNNNNNNNNNNNNNNNNNNNNNNNNNNNNNNNNNNNNNNNNNNNN-NNNNNNNNCTAAAGGCGCAATGAAAGTGAAGGTCGACCTTA----GCCCGTCGACCGAGGGAGGATGGCTCGCGTCACGATGCGAGTTCGCACTCCCGGGGCGTCTCGTG--CTCATTGCGAGCAGAGGCGCACCCAGAGCGTACACGTTGGGACCCGAAAGATGGTGAACTATGCCTGGTCAGGACGAAGTCAGGGGAAACCCTGATGGAGGTCCGTAGCGATTCTGACGTGCAAATCGATCGTCGGAACTGGGTATAGGGGCGAAAGACTAATCGAACCATCTAGTAGCTGGTTCCCTCCGAAGTTTCCCTCAGGATAGCTGGCACTCGCTCGAGAGCGAGTCTCATCTGGTAAAGCGAATGATTAGAGGCCTTGGGGCCGAAACGACCTCAACCTATTCTCAAACTTTAAATGGGTGAGATCTCTGGCTTGCTTGAACGTTGAAGCCACGAGACGCGCGCGGTCGT-------------TCGCGATCGCGCGCAATGGATCAGAGTGCCAAGTGGGCCAATTTTGGTAAGCAGAACTGGCGCTGTGGGATGAACCAAACGCCGAGTTAAGGCGCCCAAGTCGACGCTTATGGGATACCATGAAAGGCGT?????????????????????????????????????????? [4024 bp]
JRAS02182_0203 ?????????????????????????????????????????????????????????????????????????????????????????????????????????????????????????????????????????????????????????????????????????????????????????????????????????????????????????????????????????????????????????????????????????????????????????????????????????????????????????????????????????????????????????????????????????????????????????????????????????????????????????????????????????????????????????????????????????????????????????????????????????????????????????????????????????????????????????????????????????????????????????????????????????????????????????????????????????????????????????????????????????????????????????????????????????????????????????????????????????????????????????????????????TAATGTATTTGGTCATTTAAGGATAATTTATGCTTTAAGATCAATTGGAATTTTAGGTTTTTTAGTTTGAGGACATCATATATTTACTGTAGGTATAGATATTGATACTCGAGCTTATTTTACTTCATTAACTATAATTATTGCTATTCCTACGGGAATTAAAGTTTTTAGATGAATAGCAACTTTATATGGAGTAAAAAATAAAAATATAAATATTACAATATTATGAACTTTAGGTTTTATTTTTTTATTTACATTTGGAGGATTAACAGGAATTCATTTATCAAATTCATCAATTGATATTATTTTACATGATACATATTATGTAGTAGCTCATTTTCATTATGTTTTATCTATAGGGGCAGTATTTGCTATTTTTGGTGGATTTATTCATTGATTTTATTTATTTTCAAGATATTCTTTAAATAATAATTGATTAAAAATTCAATTTTATTTAATATTTATTGGAGTTAATTTAACATTTTTTCCTCATCATTTTTTAGGATTAATAGGAATACCTCGACGATATTCAGATTATCCTGATATTTATTATTTTTGAAATTTAATTTCAACTATTGGGAGATTTATTACATTATTTAGAAGATATTACTTTTTTTTTATTATTATTGAATCTTTTATATCAAGTCGATTAATATTATTTATAAATAATAATAATTTAAGAATTGAGCATTTAATATCAT????????????????????????????????????????TATCAACATTATGATCCTAATATTAATAATGCTTTTAAAAGAGTTATTCATATTACTAATGATGTTAGATATGGGTGGTTCTTTCGAGAATTACATGCATGTGGAGCTTCAACTTTTTTTTTAATAATATTTTTTCATATTGGACGAGGAATATATTACAATTCTTTCATAATAATATCTACTTGAATGATAGGAGTTATAATTTTTTTTATTGCTATAGCTACAGCATTTTTAGGGTATGTTTTACCATGAGGTCAAATATCTTATTGAGGTGCTACTGTAATTACTAATTTAATATCAGTAATCCCTTATATTGGATCAAATCTAGTTATTTGATTATGAGGAGGTTTTTCAGTAGATAACCCAACATTAAATCGATTTTATTCATTTCATTTTATTGCTCCATTTATTTTATCATTTATAGTAATTATTCATTTATTTTTTTTACATTCAACAGGATCTTCTAATCCTTTAGGAATTAATAGAAATTTTAGTAAAATTACTTTTAATCCTTATTATTCAATTAAAGATTTAATTTGAATAATTATTATTTTTTTTATTATAATTTATGTAAATATACAAATTCAATTTATTTTATTTCACCCAGATAATTTTATAATTGCTAATTCTATAGTTACTCCTTCACATATTCAACCAGA???????????????????????????????????????????????????????????????????????????????????AATATCGACGCCCCTGGACACAGAGATTTTATTAAAAACATGATTACTGGTACGTCGCAAGCCGACTGTGCTGTACTTATTGTTGCTGCTGGTACTGGTGAATTCGAAGCTGGTATTTCAAAGAATGGACAAACTCGTGAGCATGCTCTGCTCGCTTTTACTCTTGGTGTAAAGCAGTTGATTGTTGGTGTCAACAAGATGGACTCGACTGAGCCACCTTACTCAGAGACTCGTTTCGAGGAAATCAAGAAGGAGGTGTCTTCGTACATTAAGAAGATTGGTTACAATCCAGCGGCTGTTGCCTTTGTCCCCATTTCTGGGTGGCACGGAGATAACATGTTGGAGCCATCTACAAAAATGCCCTGGTTCAAGGGATGGGCGGTCGAACGCAAGGAAGGCAAAGCTGAAGGCAAGTGCCTTATTGAA??????????????????????????????????????????????????TCTAAGTTGGTGGTAAACTCCATCTAAGGCTAAATATGACCACGAGACCGATAGCGAACAAGTACCGTGAGGGAAAGTTGAAAAGAACTTTGAAGAGAGAGTTCAAGAGTACGTGAAACCGTTCAGGGGTAAACCTGAGAAACCCAAAAGATCGAATGGGGAGATTCACCGTCAGCCGTGTTGGCTTCCGTGTGGATCGCGATGCTCGG---GGCCTCTG-GGTCCCGTT-----GGCACGCGTCCGCCGCGGTTTGTCCGGCACGGTCGGCGTGCACTTCTCCCCTAGTAGGACGTCGCGACCCGTTGGGTGTCGGCCTACGA--TGCGAGCCGTTGACTGTCGCGT-CGCGTT-CACGCGCGCTCGCGACAGACG-TCGCTCATCTGGCCGACTGCCCGGCGGTACTGATCGA-TTTATCGAACGGTAAGGAGCCGCACTAAGTGCGTCC-GGCTCGTCGGCAGGCTCGTCTCGCTCGGATTTACGGACCCAG-TCCGTTGCCGGGCGCTTGGCGTG-CCTTTGGCCGACGAAGC---TCTCGGACTGGCTCGCTCATTCTCGAACGGATTTACCGGTCAGCGACGCTACTGCTTTGGGTACTTTCAGGANNNNNNNNNNNNNNNNNNNNNNNNNNNNNNNNNNNNNNNNNNNNNNNNNNNNNNNNN-NNNNNNNNCTAAAGGCGCAATGAAAGTGAAGGTCGACCTTA----GCCCGTCGACCGAGGGAGGATGGCTCGCGTCACGATGCGAGTTCGCACTCCCGGGGCGTCTCGTG--CTCATTGCGAGCAGAGGCGCACCCAGAGCGTACACGTTGGGACCCGAAAGATGGTGAACTATGCCTGGTCAGGACGAAGTCAGGGGAAACCCTGATGGAGGTCCGTAGCGATTCTGACGTGCAAATCGATCGTCGGAACTGGGTATAGGGGCGAAAGACTAATCGAACCATCTAGTAGCTGGTTCCCTCCGAAGTTTCCCTCAGGATAGCTGGCACTCGCTCGAGAGCGAGTCTCATCTGGTAAAGCGAATGATTAGAGGCCTTGGGGCCGAAACGACCTCAACCTATTCTCAAACTTTAAATGGGTGAGATCTCTGGCTTGCTTGAACGTTGAAGCCACGAGACGCGCGCGGTCGT-------------TCGCGATCGCGCGCAATGGATCAGAGTGCCAAGTGGGCCAATTTTGGTAAGCAGAACTGGCGCTGTGGGATGAACCAAACGCCGAGTTAAGGCGCCCAAGTCGACGCTTATGGGATACCATGAAAGGCGT?????????????????????????????????????????? [4024 bp]
JRAS02284_0201 ???????????????????????????AGCTGGATTTTTAGGATTAGCTATAAGAATAATAATTCGAATTGAATTAGGAACTCCAGGATCATTAATTGGAAATGATCAAATTTATAACTCTATAGTAACTATGCATGCATTAGTAATAATTTTTTTTTTTGTAATACCTGTAATAATAGGGGGATTTGGAAATTATTTAATTCCATTAATATTAGGAGTTATTGATATAGCTTTCCCTCGAATAAATAATATAAGATTTTGATTATTACCTCCAAGATTAATATTTTTATTAATTGGAAGATTTATTGGAACTGGAACAGGAACTGGGTGAACCATTTACCCTCCTTTATCTTTAAATATATCTCATAATGGAGTATCAGTAGATTTTTCAATTTTTTCTTTACATATAGCTGGTATATCTTCAATTATAGCATCAATTAATTTTATTACTACTATTATTAATATAAAATTTTACAAAATTGAATATATTTCATTATTTAACTGATCAATTTTATTAACATCAATTTTATTATTATTATCTCTTCCAGTTTTAGCRGGRGCAATTACTATATTATTATTTGATCGAAATTATAATACTTCTTTTTTTGACCCTTCAGGAGGAGGNNNNNNNNNNNNNNNNNNNNNNNNNNNNNNNNNNNNNNNNNNNNNNNNNNNNNNNNNNNNNNNNNNNNNNNNNNNNNNNNNNNTTTCTCATATAGTTATTAATGAAAGAAAAAAAAATAATGTATTTGGACATTTAGGAATAATTTATGCTCTAAGATCAATTGGAATTTTAGGGTTTTTAGTATGAGGTCATCATATATTTACAGTAGGAATAGATATTGATACTCGAGCTTACTTTACTTCACTAACTATAATTATTGCAATTCCAACAGGAATTAAAGTATTTAGATGAATAGCAACTTTATATGGAATTAAAAATAAAAATATAAATATTACTATATTATGAACTTTAGGATTTATTTTTTTATTTACATTTGGAGGTTTAACTGGAATTCATTTATCAAATTCATCAATTGATATTATTTTACATGATACTTATTATGTAGTAGCTCACTTTCATTATGTTTTATCAATAGGTGCAGTATTTGCAATTTTTGGGGGATTTATTCATTGATTTTACTTATTTTCAAGATATTCTTTAAACAATAATTGATTAAAAATTCAATTTTATTTAATATTTATCGGAGTGAATATTACATTTTTTCCTCATCATTTTTTAGGACTTATAGGAATACCTCGACGTTATTCAGATTATCCAGATATTTATTATTTTTGAAATTTAATTTCTACAATTGGTAGATTCATTACTTTATTAAGAAGATATTATTTTTTCTTTATTATTATTGAATCATTTATATCAAATCGATTAATATTATTTATAAATAATAATAATTTAAGAATTGAACATTTAATATCTTATCCTCCTAGAATACATAGA????????????????????????????????????????????????????????????????????????????????????????????????????????????????????????????????????????????????????????????????????????????????????????????????????????????????????????????????????????????????????????????????????????????????????????????????????????????????????????????????????????????????????????????????????????????????????????????????????????????????????????????????????????????????????????????????????????????????????????????????????????????????????????????????????????????????????????????????????????????????????????????????????????????????????????????????????????????????????????????????????????????????????????????????????????????????????????????????????????????????ATCGCGCTTTGGAAGTTTGAAACGTGGAAATANTATGTCACCATTATTGACGCCCCTGGACACAGAGATTTTATTAAAAACATGATTACTGGTACGTCGCAAGCCGACTGTGCTGTGCTTATTGTTGCTGCTGGTACTGGTGAATTCGAAGCTGGTATTTCAAAGAATGGACAAACTCGTGAGCATGCTCTGCTCGCTTTTACTCTTGGTGTAAAGCAGTTGATTGTTGGTGTCAACAAGATGGACTCGACTGAGCCACCTTACTCAGAGACTCGTTTCGAGGAAATCAAGAAGGAGGTGTCTTCGTACATTAAGAAGATTGGTTACAATCCAGCGGCTGTTGCCTTTGTTCCCATTTCTGGGTGGCACGGAGATAACATGTTGGAGCCATCTACAAAAATGCCCTGGTTCAAGGGATGGGCAGTCGAACGCAAGGAAGGCAAAGCTGAAGGCAAGTGCCTTATTGAAGCTCTTGATGCCATTCTGCCACCCAGCAGGCCCACCGACAAAGCT?????TCTAAGTTGGTGGTAAACTCCATCTAAGGCTAAATATGACCACGAGACCGATAGCGAACAAGTACCGTGAGGGAAAGTTGAAAAGAACTTTGAAGAGAGAGTTCAAGAGTACGTGAAACCGTTCAGGGGTAAACCTGAGAAACCCAAAAGATCGAATGGGGAGATTCACCGTCAGCCGTGTTGGCTTCCGTGTGGATCGCGATGCTCGG---GGCCTCTG-GGTCCCGTT-----GGCACGCGTCCGCCGCGGTTTGTCCGGGACGGTCGGCGTGCACTTCTCCCCTAGTAGGACGTCGCGACCCGTTGGGTGTCGGCCTACGA--TGCGAGCCGTTGACTGTCGCGT-CGCGTT-CACGCGCGCTCGCGACAGACG-TCGCTCATCTGGCCGACTGCCCGGCGGTACTGATCGA-TTTATCGAACGGTAAGGAGCCGCACTAAGTGCGTCC-GGCTCGTCGGCAGGCTCGTCTCGCTCGGATTTACGGACCCAG-TCCGTTGCCGGGCGCTTGGCGTGCCCTTTGGCCGACGAAGC---TCTCGGACTGGCTCGCTCATTCTCGAACGGATTTACCGGTCAGCGACGCTACTGCTTTGGGTACTTTCAGGACCCGTCTTGAAACACGGACCAAGGAGTCTAACATGTGCGCGAGTCATTGGGACTTGT-CTCTAAGCCTAAAGGCGCAATGAAAGTGAAGGTCGACCTTA----GCCCGTCGACCGAGGGAGGATGGCTCGCGTCACGATGCGAGTTCGCACTCCCGGGGCGTCTCGTG--CTCATTGCGAGCAGAGGCGCACCCAGAGCGTACACGTTGGGACCCGAAAGATGGTGAACTATGCCTGGTCAGGACGAAGTCAGGGGAAACCCTGATGGAGGTCCGTAGCGATTCTGACGTGCAAATCGATCGTCGGAACTGGGTATAGGGGCGAAAGACTAATCGAACCATCTAGTAGCTGGTTCCCTCCGAAGTTTCCCTCAGGATAGCTGGCACTCGCTCGAGAGCGAGTCTCATCTGGTAAAGCGAATGATTAGAGGCCTTGGGGCCGAAACGACCTCAACCTATTCTCAAACTTTAAATGGGTGAGATCTCTGGCTTGCTTGAACGTTGAAGCCACGAGACGCGCGCGGTCGT-------------TCGCGATCGCGCGCAATGGATCAGAGTGCCAAGTGGGCCAATTTTGGTAAGCAGAACTGGCGCTGTGGGA?????????????????????????????????????????????????????????????????????????????????????????????????????? [4024 bp]
JRAS02284_0202 ?????????????????????????????CTGGATTTTTAGGATTAGCTATAAGAATAATAATTCGAATTGAATTAGGAACCCCAGGATCATTAATTGGAAATGATCAAATTTATAACTCTATAGTAACTATGCATGCATTAGTAATAATTTTTTTTTTTGTAATACCTGTAATGATAGGTGGATTTGGAAATTATTTAATTCCATTAATATTAGGAGTTATTGATATAGCTTTCCCTCGAATAAATAATATAAGATTCTGATTATTACCTCCAAGATTAATATTTTTATTAATTGGAAGATTTATTGGAACTGGAACAGGAACTGGGTGAACCATTTACCCTCCTTTATCTTTAAATATATCTCATAATGGAGTATCAGTAGATTTTTCAATTTTTTCTTTACATATAGCTGGTATATCTTCAATTATAGCATCAATTAATTTTATTACTACTATTATTAATATAAAATTTTACAAAATTGAATATATTTCATTATTTAACTGATCAATTTTATTAACATCAATTTTATTATTATTATCTCTTCCAGTTTTAGCAGGTGCAATTACTATATTATTATTTGATCGAAATTATAATACTTCTTTTTTTGACCCTTCAGGAGGAGGTGACCCA????????????????????????????????????????????????????????????????????????????????????????????????????????????????????????????????????????????????????????????????????????????????????????????????????????????????????????????????????????????????????????????????????????????????????????????????????????????????????????????????????????????????????????????????????????????????????????????????????????????????????????????????????????????????????????????????????????????????????????????????????????????????????????????????????????????????????????????????????????????????????????????????????????????????????????????????????????????????????????????????????????????????????????????????????????????????????????????????????????????????????????????????????????????????????????????????????????????????????????????????????????????????????????????????????????????????????????????????????????????????????????????????????????????????????????????????????????????????????????????????????????????????????????????????????????????????????????????????????????????????????????????????????????????????????????????????????????????????????????????????????????????????????????????????????????????????????????TAGTAATTTGATTATGAGGAGGGTTTTCAGTTGATAACCCGACATNAAATCGATTTTACTCATTTCATTTTATTGCTCCTTTTATTTTATCTTTTATAGTAATTCTTCATTTATTTTTTTTACATTCAACAGGTTCATTTAATCCAATTGGAGTTAATAGAAATTTATATACAATTACATTTAATCCATATTATTCAATTAAAGATTTAATTTGAATAATTATTGTTTTTTTTATTATAATTTATGTAAATATACAAATAAAATTTATTTANTTTCATCCTGATAATTTTATAATTGCAAATTCAATAGTTACTCCCTCTCAT???????????????????????????????????????????????????????????????????????????????AAATATTATGTCACCATTATCGACGCCCCTGGACACAGAGATTTTATTAAAAACATGATTACTGGTACGTCGCAAGCCGACTGTGCTGTGCTTATTGTTGCTGCTGGTACTGGTGAATTCGAAGCTGGTATTTCAAAGAATGGACAAACTCGTGAGCATGCTCTGCTCGCTTTTACTCTTGGTGTAAAGCAGTTGATTGTTGGTGTCAACAAGATGGACTCGACTGAGCCACCTTACTCAGAGACTCGTTTCGAGGAAATCAAGAAGGAGGTGTCTTCGTACATTAAGAAGATTGGTTACAATCCAGCGGCTGTTGCCTTTGTTCCCATTTCTGGGTGGCACGGAGATAACATGTTGGAGCCATCTACAAAAATGCCCTGGTTCAAGGGATGGGCAGTCGAACGCAAGGAAGGCAAAGCTGAAGGCAAGTGCCTTATTGAAGCTCTTGATGCCATTCTGCCACCCAGCAGGCCCACCGACAAAGCT?????TCTAAGTTGGTGGTAAACTCCATCTAAGGCTAAATATGACCACGAGACCGATAGCGAACAAGTACCGTGAGGGAAAGTTGAAAAGAACTTTGAAGAGAGAGTTCAAGAGTACGTGAAACCGTTCAGGGGTAAACCTGAGAAACCCAAAAGATCGAATGGGGAGATTCACCGTCAGCCGTGTTGGCTTCCGTGTGGATCGCGATGCTCGG---GGCCTCTG-GGTCCCGTT-----GGCACGCGTCCGCCGCGGTTTGTCCGGGACGGTCGGCGTGCACTTCTCCCCTAGTAGGACGTCGCGACCCGTTGGGTGTCGGCCTACGA--TGCGAGCCGTTGACTGTCGCGT-CGCGTT-CACGCGCGCTCGCGACAGACG-TCGCTCATCTGGCCGACTGCCCGGCGGTACTGATCGA-TTTATCGAACGGTAAGGAGCCGCACTAAGTGCGTCC-GGCTCGTCGGCAGGCTCGTCTCGCTCGGATTTACGGACCCAG-TCCGTTGCCGGGCGCTTGGCGTGCCCTTTGGCCGACGAAGC---TCTCGGACTGGCTCGCTCATTCTCGAACGGATTTACCGGTCAGCGACGCTACTGCTTTGGGTACTTTCAGGA???????????????????????????????????????????????????????????????????????????????????????????????????????????????????????????????????????????????????????????????????????????????????????????????????????????????????????????????????????????????????????????????????????????????????????????????????????????????????????????????????????????????????????????????????????????????????????????????????????????????????????????????????????????????????????????????????????????????????????????????????????????????????????????????????????????????????????????????????????????????????????????????????????????????????????????????????????????????????????????????????????????????????????????????????????????????????????????????????????? [4024 bp]
JRAS02355_0302 ?????????????????????????????????????????????????????????????????????????????????????????????????????????????????????????????????????????????????????????????????????????????????????????????????????????????????????????????????????????????????????????TATAAGATTTTGATTACTTCCACCAAGATWTTTATTTTTAATTTTTAGAATATTTACTGGATCTGGATCTGGAACAGGTTGAACAGTTTATCCACCTTTATCTAGAACATTAGGACATAATTCAATTTCAGTTGATTTATCAATTTTTTCATTACATATTGCAGGTGCTTCTTCTATTATAGGGAGAATTAATTTTATATGTACAATTTTAAATATAAAAATTTATAAAATTGAAAAAATTTCTTTATTTTCTTGATCAATACTTTTAACAACTATTTTATTATTATTGTCACTTCCAGTTTTAGCAGGAGCTATTACAATATTATTATTTGATCGAAATTTTAATACTTCATTTTTTGATCCAATAGGGGGAGGAGACCCTATTTTATATCAACATTTATTTTGATTTTTTGGKCATCCTGAAGTTTATATTTTAATTTTACCAGGGTTTGGKTTAATCTCTCATATAATTAATCAAGAAAGATTTAAAAAAGAAGTTTTTGGAAATATAGGAATAATTTATGCAATAATTTCTATTGGTATTTTAGGGTTTATTGTTTGAGCACATCATATATTTACAGTTGGAATAGATGTTGATACTCGTGCTTACTTTACTTCAGCTACTATAATTATTGCAGTACCTACAGGTATTAAAGTTTTTAGATGAATAGCTTCAATTAATGGAAATAAATTTCGATTAA---ATGTTACAAATTTATGATTAATTGGGTTTATTTTTTTGTTTACTTTAGGAGGATTAACAGGAGTTATATTATCTAATTCATCAATTGATATTACTTTACATGATACTTATTATGTAGTTGCTCATTTTCATTATGTTTTATCAATAGGTGCAGTTTTTGCTATTTTTGGGAGATTTATTTATTGATATCCTATAATATTTGGATATAACATAAATCAAAAAATATTAAAAATTCAATTTTTTATAATATTTATTGGAGTAAATTTAACATTTTTTCCTCAACATTTTTTGGGGCTTAGAGGTATACCTCGACGATATTCTGATTATCCTGATAGATACTATTGTTGAAATATTATTTCTTCAATTGGAAGTTTTATTTCAACAATTAGATCAATATATTTTTTTTTTTTAATTTGAGAATCAATTATTTCAAATCGTATAATAATTTTTAGAAAAAATATTAATAATTCAATTGAATATCTTATAAATTATCCTCCA?????????????????????????????????????????????????????????????????????????????????????????????????????????????????????????????????????????????????????????????????????????????????????????????????????????????????????????????????????????????????????????????????????????????????????????????????????TCTTTTTGAGGAGCAACAGTTATTACTAACTTAGTATCAGCAATTCCTTACATTGGAGAAATAATTGTTTTATGATTATGAGGCGGGTTTTCAGTTAGTAATGCAACATTAAATCGATTTTACTCCTTACATTTTTTACTTCCATTTATTATTATAGTAATAGTATTATTCCATTTATTATTTTTACATAATACAGGATCATCAAATCCATTAGGATTAAATAGAAATTATTATAAAATTCCATTTCACCCTTATTTTACAATTAAAGATATCTTAGGATTTATTATTATAATTACTATAATGATTATAATTTCTTTATTATTCCCTTATATATTATCTGATCCTGAAAATTTTAATAAAGCAAATCCAATAATTACACCAATTCATATTCAACCTGAATGATATT????????????????????????????????????????????????????????????????????????ACCATCATCGACGCCCCTGGACACAGAGATTTCATCAAGAACATGATTACGGGGACGTCGCAGGCTGACTGTGCCGTGTTAATTGTCGCCGCAGGTACTGGTGAATTCGAAGCCGGTATTTCAAAGAACGGACAGACGCGTGAGCACGCTTTGCTCGCCTTCACTCTCGGTGTGAAGCAGTTGATTGTTGGTGTTAACAAGATGGACTCTACTGAGCCTCCTTACTCGGAAACTCGTTTCGAGGAAATCAAGAAAGAAGTATCCTCTTACATTAAGAAGATTGGTTACAACCCAGTAACTGTTGCGTTCGTGCCCATCTCTGGATGGCACGGAGACAACATGTTGGAGCCATCCAACAAGATGCCTTGGTTCAAGGGATGGGCCGTTGAGCGTAAGGAAGGCAAAGCTGAAGGCAAGTGCCTCATCCAAGCTCTTGATGC????????????????????????????????????????????????????????????????????????????????????????????????????????????????????????????????????????????????????????????????????????????????????????????????????????????????????????????????????????????????????????????????????????????????????????????????????????????????????????????????????????????????????????????????????????????????????????????????????????????????????????????????????????????????????????????????????????????????????????????????????????????????????????????????????????????????????????????????????????????????????????????????????????????????????????????????????????????????????????????????????????????????????????????????????????????????????????????????????????TAAGCCTAAAGGCGAAATGAAAGTGAAGGTCGGCCTTG------TTGTCGACGGAGGGAGGATGGCTCGCGTTACGATGCGAGTTCGCACTCCCGGGGCGTCTCGTGTTCTCATTGCGAGCTGAGGCGCACCCAGAGCGTACACGTTGGGACCCGAAAGATGGTGAACTATGCCTGGTCAGGACGAAGTCAGGGGAAACCCTGATGGAGGTCCGTAGCGATTCTGACGTGCAAATCGATCGTCGGAACTGGGTATAGGGGCGAAAGACTAATCGAACCATCTAGTAGCTGGTTCCCTCCGAAGTTTCCCTCAGGATAGCTGGCACTCGCTT--GAGCGAGTCTCATCTGGTAAAGCGAATGATTAGAGGCCTTGGGGCCGAAACGACCTCAACCTATTCTCAAACTTTAAATGGGTGAGATCTCTGGCTTGCTTGAACA-TGAAGCCACGAGAT--------------------------------TATTCGTAATGGATCAGAGTGCCAAGTGGGCCAATTTTGGTAAGCAGAACTGGCGCTGTGGGA?????????????????????????????????????????????????????????????????????????????????????????????????????? [4024 bp]
JRAS02355_0501 ?????????????????????????????????????????????????????????????????????????????????????????????????????????????????????????????????????????????????????????????????????????????????????????????????????????????????????????????????????????????????????????TATAAGATTTTGATTTTTACCTCCCAGATTTTTATTATTAATTTTTAGAATATTTACWGGAWCTGGAWCWGGAACWGGWTGRACRGTTTATCCTCCTTTATCWAGAAYWTTAGGWCATAATTCAATTTCWGTWGATTTATCAATTTTTTCATTACATATTGCWGGWGCTTCTTCWATTATAGGAAGAATTAATTTTATATGTACAATTTTAAATATRAAAATTTATAAAATWGAAAMAATTTCTTTATTTTCTTGATCAATAYTTTTAACAACWATTTTATTATTATTRTCAYTWCCAGTTTTAGCKGGAGCTATTACAATATTATTATTTGATCGAAATTTTAATACTTCATTTTTTGATCCAATAGGAGGTGGTGATCCAATTTTATATCAACATTTATTTTGATTTTTTGGTCACNNNNNNNNNNNNNNNNNNNNNNNNNNNNNNNNNNNNNNNNNNNNNNNNNNNNNNNNNNNNNNNNNNNNNNNNNNNNNNNNNNNTGGAACAATACGAAGAATTTATGCAATAGTTTCTATTGGTATTTTAGGATTTATTGTTTGAGCACATCATATATTTACTGTAGGAATAGATGTTGATACTCGAGCTTACTTTACTTCAGCTACTATAATTATTGCAGTACCTACAGGTATTAAAGTTTTTAGATGAATAGCTTCAATTAATGGAAATAAATTTCGATTAA---ATGTTACAAATTTATGATTAATTGGATTTATTTTTTTTTTTACTTTAGGAGGATTAACAGGAGTTATATTATCTAATTCATCAATTGATATTACTTTACATGATACTTATTATGTAGTAGCTCATTTTCATTATGTTTTATCAATAGGAGCAGTTTTTGCTATTTTTGGAAGATTTATTTATTGATATCCTATAATATTTGGATATAATATAAATCAAAAAATATTAAAAATTCAATTTTTTATAATATTTATTGGAGTAAATTTAACATTTTTTCCTCAACATTTTTTAGGACTTAGAGGTATACCTCGACGATATTCTGATTATCCTGATAGATATTATTGTTGAAATATTATTTCTTCAATTGGAAGACTTATTTCAACAATTAGATCAATATTNTTTTTTTTTTTAATTTGAGAATCAATTATTTCAAATCGTATAATAATTTTTAGAAAAAATATTAATAATTCAATTGAATATATTATAAA??????????????????????????????????????????????????????????????????????????????????????????????????????????????????????????????????????????????????????????????????????????????????????????????????????????????????????????????????????????????????????????????????????????????????????????????????????????????????????????????????????????????????????????TTCCTTATGTTGGAGAAATAATTGTTTTATGATTATGAGGAGGATTTTCTGTTAGAAATGCTACTTTAAATCGATTCTATTCATTACATTTTTTATTACCTTTTATTATTTTAATATTAGTATTAATTCATTTATTTTTTTTACATAGAACAGGAGCTCCTCATCCCTTAGGAGAAAAAAGAAATTATTTTAAAATTCCTTTTCATCCTTATTTTACAATTAAAGATATTATAGGATTTATTATTATATTAATAACAATAATTATAATTTGTTTATTATTTCCTTATATTTTATCAGATCCAGAAAATTTTAATAAAGCCAATCCTATAATTACTCCTATTCA?????????????????????????????????????????????????????????????????????????????????????CTATGTAACCATCATCGACGCCCCTGGGCACAGAGATTTCATCAAGAACATGATTACGGGGACGTCGCAGGCCGACTGTGCCGTGTTAATTGTCGCCGCGGGTACCGGTGAATTCGAAGCCGGTATTTCGAAGAACGGACAGACGCGTGAGCACGCTTTGCTCGCTTTCACTCTCGGTGTGAAGCAGTTGATTGTTGGTGTTAACAAGATGGACTCTACTGAGCCACCCTACTCGGAAACTCGTTTCGAGGAAATCAAGAAAGAAGTATCCTCTTACATTAAGAAGATTGGTTACAATCCAGCAGCTGTTGCGTTCGTTCCCATCTCTGGATGGCACGGGGACAACATGTTGGAGCCATCTACCAAGATGCCTTGGTTCAAGGGATGGGCCGTCGAGCGTAAGGAAGGCAAGGCTGAAGGCAAGTGCCTTATCCAAGCTCT?????????????????????????????????????????????TCTAAGTGGGTGGTAAACTCCATCTAAGGCTAAATATGACCACGAGACCGATAGCGAACAAGTACCGTGAGGGAAAGTTGAAAAGAACTTTGAAGAGAGAGTTCAAGAGTACGTGAAACCGTTCAGGGGTAAACCTGAGAAACCCAAAAGATCGAACGGGGAGACTCATCATTGGCGTAGTTGGCTTCCGTTTGGCTCGCGATGATTCG---GACCTTC--GGGTCACGG-----GTTACGCAGTCGTTCTGGTATGTCTGATTACGTCGGCGTGCACTTCTCCCCTAGTAGGACGTCGCGACCCGTTGAGTGCTGGCCTACGG--TCCGGTCGAATGCCTGTCGCGT-CGCGTTAAAAGCGCTTTCGCGGCAGACGATCGGTTACCCGGCCGGCTGCTCGGCGGTATAGAATCT-TTTAT-AAACGGTATGGAGCCGCACTAAGTGCGTTCAGGCTCGTCGGCAGGCTCGTCTCGCCCGGATTTACGGACCCAGTGCCGTTGCCGGGTGCTTGACGCGGCCGTTAGTCGACGATGT---CCTCGGACTGGCTCTTACAT--TCATACGGATGTACCCGTCGGCGACGCTACTGCTTTGGGTACTTTCAGGACCCGTCTTGAAACACGGACCAAGGAGTCTAACATGTACGCGAGTCATTGGGACTTA--CTATAAGCCTAAAGGCGAAATGAAAGTGAAGGTCGGCCTTG------TTGTCGACGGAGGGAGGATGGCTCGCGTTACGATGCGAGTTCGCACTCCCGGGGCGTCTCGTGTTCTCATTGCGAGCTGAGGCGCACCCAGAGCGTACACGTTGGGACCCGAAAGATGGTGAACTATGCCTGGTCAGGACGAAGTCAGGGGAAACCCTGATGGAGGTCCGTAGCGATTCTGACGTGCAAATCGATCGTCGGAACTGGGTATAGGGGCGAAAGACTAATCGAACCATCTAGTAGCTGGTTCCCTCCGAAGTTTCCCTCAGGATAGCTGGCACTCGCTT--GAGCGAGTCTCATCTGGTAAAGCGAATGATTAGAGGCCTTGGGGCCGAAACGACCTCAACCTATTCTCAAACTTTAAATGGGTGAGATCTCTGGCTTGCTTGAACA-TGAAGCCACGAGAT--------------------------------TATTCGTAATGGATCAGAGTGCCAAGTGGGCCAATTTTGGTAAGCAGAACTGGCGCTGTGGGA?????????????????????????????????????????????????????????????????????????????????????????????????????? [4024 bp]
JRAS02558_0101 ????????????????????????????????????????????????????????????????????????????????????????????????????????????????????????????????????????????????????????????????????????????????TAGGAGGATTTGGAAATTATTTAATTCCTTTAATATTAAGAAATATAGACATATCTTTTCCTCGAATAAATAATATAAGTTTTTGATTATTAATTCCTAGTTTATTTTTTTTAGTAATAAGAAGTTTTATGGGATCTGGAACAGGAACAGGGTGAACTTTGTATCCTCCNTTATCTTTAAATCTTAGTCATAGTAGATGTTCAGTAGATATTGCAATTTTTTCTTTACATATTGCAGGATTTTCTTCAATTATAGCTTCTATTAATTTTTTATCTACTATTATTAATATAAAATCAATAAATTTTAAAGAATTAACTTTATTTTCTTGATCTATTATATCAACTGCTTTATTATTATTATTGTCTTTGCCTGTTTTAGCTGGGGCAATTACAATAATATTATTTGATCGAAATTTTAATACTTC????????????????????????????????????????????????????????????????????????????????????????????????????????????????????????????????????????????????????????????????????????????????????????????????????????????????????????????????????????????????????????????????????????????????????????????????????????????????????????????????????????????????????????????????????????????????????????????????????????????????????????????????????????????????????????????????????????????????????????????????????????????????????????????????????????????????????????????????????????????????????????????????????????????????????????????????????????????????????????????????????????????????????????????????????????????????????????????????????????????????????????????????????????????????????????????????????????????????????????????????????????????????????????????????????????????????????????????????????????????????????????????????????????????????????????????????????????????????????????????????????????????????????????????????????????????????????????????????????????????????????????????????????????????????????????????????????????????????????????????????????????????????????????????????????????????????????TTTAATATCAGTAATTCCTTATTTTGGAAAAAATTTAATTATTTGATTATGAGGGGGATTTTCAGTAGATAATCCAACTTTAAACCGATTCTATTCTTTTCATTTTATTTTGCCTTTTATTTTATCTTTTATAGTAATTATTCATTTAATATTTTTGCATAATACAGGATCTACTAACCCATTGGGCTTAAATAGAAACTATTATAAAATCCCTTTTAATTTTTATTTTTCTTTAAAAGATTTAATTTGAATAATAATAATTATATTAATTATTTTAATTTTAACTTTACAAATTCAATTTATTTTATTTCATCCAGATAATTTTATAATTGCCAATCCTATAATTACACCCTCTCATATTCAACCTGAATGATATTTTTTT?????????????????????????????????????????????????????????????TATGTTACCATCATCGATGCTCCTGGACACAGAGATTTTATCAAGAACATGATCACTGGTACGTCGCAAGCCGATTGTGCCGTACTGATCGTAGCAGCAGGTACTGGTGAATTCGAAGCTGGTATCTCGAAGAACGGCCAGACTCGTGAGCATGCCCTGCTGGCCTTCACTCTTGGTGTGAAGCAGTTGATTGTTGGTGTTAACAAGATGGACTCTACTGAGCCACCATACTCAGAGAATCGTTTCGAGGAAATCAAGAAAGAAGTGTCTTCGTACATTAAGAAGATTGGTTACAACCCAGCAGCTGTTGCCTTTGTGCCCATTTCTGGATGGCACGGAGATAATATGTTGGAGCCATCAACAAAAATGCCCTGGTTCAAAGGGTGGGCGGTTGAACGCAAGGAAGGCAAAGCTGAAGGCAAGTGCCTCATTGAAGCTCTTGATGCCATCTCCTCAGCGCACAGCAC?????????????GCAGCTCTAAGTTGGTGGTAAACTCCATCTAAGGCTAAATATGACCACGAGACCGATAGCGAACAAGTACCGTGAGGGAAAGTTGAAAAGAACTTTGAAGAGAGAGTTCAAGAGTACGTGAAACCGTTCAGGGGTAAACCTGAGAAACCCAAAAGATCGAATGGGGAGATTCACCGTCAGCGGCGCGGGCTTCCGTGCGGTTCGCGATGTCGCG---GGGCCTC--GGCTCCCGC-----GGCACGCGTCCGCTGCGGCATGTCCCGCGTCGTCGGCGTGCACTTCTCCCCTAGTAGGACGTCGCGACCCGTTGGGTGCCGGCCCACGG--TGCGGTAGGTCGACTGTCGCGT-CGCGTC-AACGCGCGCACGCGGCAGACC-CCGTTCACCCGGCCGGCTGCCCGGCGGTATAGAACGC-TCTGAAACACGGTAGTGAGTCGCACTCAGTGCGTCC-GGTTCGTCGGCAGGCTCGTCTCGCTCGGATCTACGGACCCAGTCCCGTTGCCGGGCGCTTGGCGCGGCCGTTGGCCGACGAGATTCATCTCGGACCGGCTCTCACATTCTCGAAAGGATTTACCGGTCGGCGACGCTACTGCTTTGGGTACTTTCAGGACCCGTCTTGAAACACGGACCAAGGAGTCTAACATGTGCGCGAGTCATTGGGACTTGT---TTAAGCCTAAAGGCGCAATGAAAGTGAAGGTCGACCCCA------GCGTCGACCGAGGGAGGATGGCTCGCGTCACGATGCGAGTCCGCACTCCCGGGGCGTCTCGCG--CTCATCGCGAGCTGAGGCGCACCCAGAGCGTACACGTTGGGACCCGAAAGATGGTGAACTATGCCTGGTCAGGACGAAGTCAGGGGAAACCCTGATGGAGGTCCGTAGCGATTCTGACGTGCAAATCGATCGTCGGAACTGGGTATAGGGGCGAAAGACTAATCGAACCATCTAGTAGCTGGTTCCCTCCGAAGTTTCCCTCAGGATAGCTGGCACTCGCTC--GAACGAGTCTCATCTGGTAAAGCGAATGATTAGAGGCCTTGGGGCCGAAACGACCTCAACCTATTCTCAAACTTTAAATGGGTGAGATCTCTGGCTTGCTTGAACGTTGAAGCCACGAGAGAGATTGAATTTT-------------------------CGAACGGATCAGAGTGCCAAGTGGGCCAATTTTGGTAAGCAGAACTGGCGCTGTGGGA?????????????????????????????????????????????????????????????????????????????????????????????????????? [4024 bp]
JRAS02560_0295 ??????????????????????????????????????????????????????????????????????????????????????????????????????????????????????????????????????????????????????TTTTTTTTTTGTTATACCAGTAATAATAGGAGGATTTGGAAATTATTTTATTCCAATTATAATAGGAGTAGTTGATATAGCWTTYCCWCGAATAAATAATATAAGATTTTGATTATTACCTCCAAGATTAATATTTATATTAATAGGAAGTTTTATAGGAACTGGATCAGGAACAGGATGAACAATTTATCCTCCATTATCATCTAATTTATCACATAGAGGACCATCAGTAGATATAACTATTTTTTCTTTACATTTAGCTGGAATATCTTCTATTATAGCTTCAATTAATTTTATTACAACAATTTGTAATATAAAAATTTATAAAATAGAAATAATTACATTATTTAGATGAGCKATRTTATTAACATCAATTTTATTATTATTATCATTACCAGTATTAGCTGGAGCAATTACTATATTATTATTTGATCGAAATTTAAATACAACTTTTTTTGATCCANNNNNNNNNNNNNNNNNNNNNNNNNNNNNNNNNNNNNNNNNNNNNNNNNNNNNNCCTGAAGTTTATATTTTAATTTTACCCGGATTTGGATTAATTTCTCATATAATTATTAATGAAAGATTTAAAAAAGAAATTTTTGGAACATTAGGAATAATTTATGCAATAATTTCAATTGGATTATTAGGATTTATTGTTTGAGCTCATCATATATTTACTATTGGAATAGATGTAGATACTCGTGCATATTTTACTTCAGCAACAATAATTATTGCTATTCCAACTGGAATAAAAATTTTTAGATGATTAGCATCAATAAATGGAATAAAAATTAAATTTA---CTATTTCTAATTTATGATTATTAGGATTTATTTTTTTATTTACTGTAGGAGGATTAACAGGAGTAATTTTATCTAATTCATCAATTGATATTATTTTACATGATACATATTATGTAGTAGCTCATTTTCATTATGTTTTATCTATAGGTGCAGTATTTGCAATTTTTGGTAGATTTATTCATTGATTTTATATATTTACAGGATTATCTTTAAATTATTTATGATTAAAAATTCAATTTTTTGTTATATTTATTGGAGTTAATTTAACTTTTTTCCCTCAACATTTTTTAGGATTAAGAGGAATACCTCGACGATATTCAGATTATCCAGATTCATATTTATGTTGAAATTTATTATCTACAATAGGATCTTTTATTACATTATTTAGAACTTTTATATTTTTTTTTATTATTTTAGAAGCTTTAATTTCTCAACGTTCAATTTTATACATTAAAAATATAAATGTAAGAATTGAAAATTTAATATCTATGCCTCCAAG???????????????????????????????????????????????????????????????????????????????????????????????????????????????????????????????????????????????????????????????????????????????????????????????????????????????????????????????????????????????????????????????????????????????????????????????????????????????????????????????????????????????TCCTTACTTTGGATCAAATTTAGTAATTTGATTATGAGGAGGATTTTCAGTAGATAATCCTACATTAAATCGATTTTATTCATTTCATTTTATTGCACCTTTTATTTTATCTTTTTTAGTTATTATTCATTTATATTTTTTACATGCAACAGGATCTACAAATCCTTTAGGAATAAATAGTAATTATTATAAAATTCCTTTTAATTCATATTATTCAATAAAAGATATTATTTGAATAATTTTTACTTTAACATTTATAATATTAATTATTATACAAATTCAATTTATTTTATTTCATCCTGATAATTTTATTATTGCAAATCCAATAGTAACACCTGCTCATATTCAACCTGAATGATATTTTTTATTTGCTTATTCAATTTTACGAGCT?GATATTGCGCTGTGGAAGTTTGAAACTGCGAAATACTATGTAACCATTATTGACGCCCCTGGGCACAGAGATTTCATCAAGAACATGATCACTGGTACGTCACAGGCCGACTGTGCCGTACTTATTGTTGCTGCTGGTACTGGTGAATTTGAAGCTGGTATTTCAAAGAACGGACAGACCCGTGAGCACGCCCTGCTCGCTTTCACTCTTGGTGTAAAGCAGTTGATTGTTGGTGTCAACAAGATGGACTCAACTGAGCCACCATACTCAGAGAACCGTTTTGAAGAAATCAAGAAGGAAGTGTCTTCATACATTAAGAAGATTGGTTACAATCCAGCAGCTGTTGCCTTTGTGCCCATTTCTGGATGGCATGGAGATAACATGTTAGAACCATCCACAAAAATGCCCTGGTTCAAGGGATGGGCGGTTGAACGCAAGGAAGGCAAAGGTGAAGGCAAGTGCCTCATCGAAGCTCTTGATGCCATTCTGCCACCCAGCAGACCCACCGACAAAGCC?????TCTAAGTTGGTGGTAAACTCCATCTAAGGCTAAATATGACCACGAGACCGATAGCGAACAAGTACCGTGAGGGAAAGTTGAAAAGAACTTTGAAGAGAGAGTTCAAGAGTACGTGAAACCGTTCAGGGGTAAACCTGAGAAACCCAAAAGATCGAATGGGGAGATTCATCGTCAGCCGGATTGGCCTCCGTGCGGTTCGCGATGCTCGGCGTGGTCTTCG-GG--CCATCGTTGGGGCACGCGTCCGCCGCGGTACGTCCGATTCGGTCGGCGTGCACTTCTCCCCTAGTAGGACGTCGCGACCCGTTGGGTGTCCGCCTACGAGGCGCGGACCGTCGACTGTCGCGT-CGCGTT-CACGCGCGCACGCGGCAGACG-CCGCTCATCCGGCCGACTGCCCGGCGGTATAGAACGCTTTTGAATTACGGTAAAGAGCCGCACCAAGTGCGTCC-GGCTCGTCGGCAGGCTCGTCTCGCTCGGATTTACGGACCTCGTTCCGTTGCCGGGCGCTTGGCGCGGCCGTTGGTCGACGAAGC---TCTCGGACCGGCTCG-GCTCGTTCGAACGGATTTACCGGTCGGCGACGCTACTGCTTTGGGTACTTTCAGGACCCGTCTTGAAACACGGACCAAGGAGTCTAACATGTGCGCGAGTCATTACCCCTTGG-AATGAAGCATAAAGGCGCACGGAAGAAAAGGGTCGTAACCGAGTGATCGGCCGACCGAGGGAGGATGGTTCGCATCACGATGCGAGCTCGCACTCCCGGGGCGTCTCGCG--CTCATCGCGAGCGGAGGCGCACCCAGAGCGTACACGTTGGGACCCGAAAGATGGTGAACTATGCCTGGTCAGGACGAAGTCAGGGGAAACCCTGATGGAGGTCCGTAGCGATTCTGACGTGCAAATCGATCGTCGGAACTGGGTATAGGGGCGAAAGACTAATCGAACCATCTAGTAGCTGGTTCCCTCCGAAGTTTCCCTCAGGATAGCTGGCACTCGCTC--GAGCGAGTCTCATCTGGTAAAGCGAATGATTAGAGGCCTTGGGGCCGAAACGACCTCAACCTATTCTCAAACTTTAAATGGGTGAGATCTCTGGCTTGCTTGAACGTTGAAGCCACGAGATGCACCGTGCTCTGCT---------CGCAGGGTGCGGCGCAATGGATCAGAGTGCCAAGTGGGCCAATTTTGGTAAGCAGAACTGGCGCTGTGGGA?????????????????????????????????????????????????????????????????????????????????????????????????????? [4024 bp]
JRAS02562_0201 ????????????????????????????????GATTTTTAGGATTAGCAATAAGAATGATAATTCGTATTGAATTAGGAACACCAGGATCATTAATTGGTAATGATCAAATTTATAATTCTATAGTTACTATACATGCATTAGTAATAATTTTTTTTTTTGTAATACCAGTAATAATAGGAGGGTTTGGAAATTATTTAATTCCTTTAATATTAGGAATTATTGATATAGCWTTYCCYCGWATAAATAATATAAGATTTTGATTATTACCTCCRAGATTAATATTTTTATTAATTGGWAGATTTATTGGAACKGGAACWGGTACWGGTTGAACAATTTATCCTCCTTTATCTTTAAATATRTCTCATAATGGAGTATCWGTAGATTTTTCAATTTTTTCATTACATATAGCTGGAATATCTTCWATTATAGCATCAATTAATTTTATTTCTACAATTATAAATATAAAATTTTATAAAATTGAATATATATCTTTATTTAATTGATCAATTTTTTTAACATCAATTTTATTATTATTATCTTTACCAGTTTTAGCRGGAGCTATTACTATATTATTATTTGATCGRAATTATAATACTTCATTTTTTGATCCTTCAGGAGGGGGAGATCCTATTTTATATCAACATTTATTTTGATTTTTTGGCCACNNNNNNNNNNNNNNNNNNNNNNNNNNNNNNNNNNNNNNNNNNNNNNNNNNNNNNNNNNNNNNNNNNNNNNNNNNTAATGTATTTGGACATTTAGGAATAATTTATGCTTTAAGATCAATTGGAATTTTAGGATTTTTAGTGTGAGGTCATCATATATTTACCGTAGGTATAGATATTGATACTCGAGCTTATTTTACTTCATTAACCATAATTATTGCTATTCCTACAGGAATTAAAGTATTTAGTTGAATAGCAACTTTATATGGTGTTAAAAATAAAAATATAAATATTACAATATTATGAACTTTAGGATTTATTTTTTTATTTACATTTGGGGGATTAACAGGTATTCATTTATCAAATTCATCAATTGATATTATTTTACATGATACCTATTATGTAGTAGCTCATTTTCATTANGTCTTAGCAATAGGAGCAGTATTTGCTATTTTTGGAGGTTTTATTCATTGATTTTATTTATTTTCTAGATATTCATTAAATACTAATTGATTAAAAATTCAATTTTATATAATATTTATTGGGGTAAATGTAACATTTTTTCCTCATCATTTTTTAGGATTAATAGGAATACCTCGACGATATTCTGATTATCCAGATATTTATTATTTTTGAAATTTAATTTCATCAATTGGAAGATTTATTACATTATTTAGAAGATTTTATTTTTTTTTTATTATTATTGAATCATTTATATCAAGACGTTTAATATTATTTATAAATAATAATAATTTAAGAATTGAACATTTAATATCATATCCTCCAG????????????????????????????????????????????????????????????????????????????????????????????????????????????????????????????????????????????????????????????????????????????????????????????????????????????????????????????????????????????????????????????????????????????????????????????????????????????????????????????????????????????????????????????????????????????????????????????????????????????????????????????????????????????????????????????????????????????????????????????????????????????????????????????????????????????????????????????????????????????????????????????????????????????????????????????????????????????????????????????????????????????????????????????????????????????????????????????????????????????????????????GATATCGCGCTCTGGAAGTTTGAAACGTCGAAATATTATGTCACCATTATTGACGCCCCTGGACACAGAGATTTTATTAAAAACATGATTACTGGTACGTCGCAAGCCGACTGTGCTGTACTTATTGTTGCTGCTGGAACTGGTGAATTCGAAGCTGGTATTTCAAAGAACGGACAAACTCGTGAGCATGCTCTGCTCGCTTTTACTCTTGGTGTAAAGCAGTTGATTGTTGGTGTCAACAAGATGGACTCGACTGAGCCACCTTACTCAGAGACTCGTTTCGAGGAAATCAAGAAGGAGGTGTCTTCGTACATTAAGAAGATTGGTTACAATCCAGCGGCTGTTGCCTTTGTTCCCATTTCTGGGTGGCACGGAGATAACATGTTGGAGCCATCTACAAAAATGCCCTGGTTCAAGGGATGGGCGGTCGAACGCAAGGAAGGCAAAGCTGAAGGCAAGTGCCTTATTGAAGCTCTTGATGCCATTCTGC???????????????????????????????TCTAAGTTGGTGGTAAACTCCATCTAAGGCTAAATATGACCACGAGACCGATAGCGAACAAGTACCGTGAGGGAAAGTTGAAAAGAACTTTGAAGAGAGAGTTCAAGAGTACGTGAAACCGTTCAGGGGTAAACCTGAGAAACCCAAAAGATCGAATGGGGAGATTCACCGTCAGCCGTGTTGGCTTCCGTGTGGGTCGCGATGCTCGG---GGCCTCTG-GGTCCCGTT-----GGCACGCGTCCGCGGCGGTTTGTCCGGCACGGTCGGCGTGCACTTCTCCCCTAGTAGGACGTCGCGACCCGTTGGGTGTCGGCCTACGA--TGCGAGCCGTTGACTGTCGCGT-CGCGTT-CACGCGCGCTCGCGACAGACG-TCGCTCATCCGGCCGACTGCCCGGCGGTACTGATCGA-TTTATCGAACGGTAAGGAGCCGCACTAAGTGCGTCC-GGCTCGTCGGCAGGCTCGTCTCGCTCGGATTTACGGACCCGG-TCCGTTGCCGGGCGCTTGGCGTGCCCTTTGGCCGACGAAGC---TCTCGGACTGGCTCGCTCATTCTCGAACGGATTTACCGGTCAGCGACGCTACTGCTTTGGGTACTTTCAGGACCCGTCTTGAAACACGGACCAAGGAGTCTAACATGTGCGCGAGTCATTGGGACTTGT-CTCTAAGCCTAAAGGCGCAATGAAAGTGAAGGTCGACCTTA----GCCCGTCGACCGAGGGAGGATGGCTCGCGTCACGATGCGAGTTCGCACTCCCGGGGCGTCTCGCG--CTCATTGCGAGCAGAGGCGCACCCAGAGCGTACACGTTGGGACCCGAAAGATGGTGAACTATGCCTGGTCAGGACGAAGTCAGGGGAAACCCTGATGGAGGTCCGTAGCGATTCTGACGTGCAAATCGATCGTCGGAACTGGGTATAGGGGCGAAAGACTAATCGAACCATCTAGTAGCTGGTTCCCTCCGAAGTTTCCCTCAGGATAGCTGGCACTCGCTCGAGAGCGAGTCTCATCTGGTAAAGCGAATGATTAGAGGCCTTGGGGCCGAAACGACCTCAACCTATTCTCAAACTTTAAATGGGTGAGATCTCTGGCTTGCTTGAACGTTGAAGCCACGAGACGCGCGCGGTCGT-------------TCGCGATCGCGCGCAATGGATCAGAGTGCCAAGTGGGCCAATTTTGGTAAGCAGAACTGGCGCTGTGGGA?????????????????????????????????????????????????????????????????????????????????????????????????????? [4024 bp]
JRAS02562_0202 ????????????????????????????????GATTTTTAGGATTAGCAATAAGAATGATAATTCGTATTGAATTAGGAACACCAGGATCATTAATTGGTAATGATCAAATTTATAATTCTATAGTTACTATACATGCATTAGTAATAATTTTTTTTTTTGTAATACCAGTAATAATAGGAGGGTTTGGAAATTATTTAATTCCTTTAATATTAGGAATTATTGATATAGCWTTYCCYCGWATAAATAATATAAGATTTTGATTATTACCTCCRAGATTAATATTTTTATTAATTGGWAGATTTATTGGAACKGGAACWGGTACWGGTTGAACAATTTATCCTCCTTTATCTTTAAATATRTCTCATAATGGAGTATCWGTAGATTTTTCAATTTTTTCATTACATATAGCTGGAATATCTTCWATTATAGCATCAATTAATTTTATTTCTACAATTATAAATATAAAATTTTATAAAATTGAATATATATCTTTATTTAATTGATCAATTTTTTTAACATCAATTTTATTATTATTATCTTTACCAGTTTTAGCRGGAGCTATTACTATATTATTATTTGATCGRAATTATAATACTTCATTTTTTGATCCTTCAGGAGGGGGAGATCCTATTTTATATCAACATTTATTTTGATTTTTTGGCCACNNNNNNNNNNNNNNNNNNNNNNNNNNNNNNNNNNNNNNNNNNNNNNNNNNNNNNNNNNNNNNNNNNNNNNNNNNTAATGTATTTGGACATTTAGGAATAATTTATGCTTTAAGATCAATTGGAATTTTAGGATTTTTAGTGTGAGGTCATCATATATTTACCGTAGGTATAGATATTGATACTCGAGCTTATTTTACTTCATTAACCATAATTATTGCTATTCCTACAGGAATTAAAGTATTTAGTTGAATAGCAACTTTATATGGTGTTAAAAATAAAAATATAAATATTACAATATTATGAACTTTAGGATTTATTTTTTTATTTACATTTGGGGGATTAACAGGTATTCATTTATCAAATTCATCAATTGATATTATTTTACATGATACCTATTATGTAGTAGCTCATTTTCATTANGTCTTAGCAATAGGAGCAGTATTTGCTATTTTTGGAGGTTTTATTCATTGATTTTATTTATTTTCTAGATATTCATTAAATACTAATTGATTAAAAATTCAATTTTATATAATATTTATTGGGGTAAATGTAACATTTTTTCCTCATCATTTTTTAGGATTAATAGGAATACCTCGACGATATTCTGATTATCCAGATATTTATTATTTTTGAAATTTAATTTCATCAATTGGAAGATTTATTACATTATTTAGAAGATTTTATTTTTTTTTTATTATTATTGAATCATTTATATCAAGACGTTTAATATTATTTATAAATAATAATAATTTAAGAATTGAACATTTAATATCATATCCTCCAG????????????????????????????????????????????????????????????????????????????????????????????????????????????????????????????????????????????????????????????????????????????????????????????????????????????????????????????????????????????????????????????????????????????????????????????????????????????????????????????????????????????????????????????????????????????????????????????????????????????????????????????????????????????????????????????????????????????????????????????????????????????????????????????????????????????????????????????????????????????????????????????????????????????????????????????????????????????????????????????????????????????????????????????????????????????????????????????????????????????????????????GATATCGCGCTCTGGAAGTTTGAAACGTCGAAATATTATGTCACCATTATCGACGCCCCTGGACACAGAGATTTTATTAAAAACATGATTACTGGTACGTCGCAAGCCGACTGTGCTGTACTTATTGTTGCTGCTGGAACTGGTGAATTCGAAGCTGGTATTTCAAAGAACGGACAAACTCGTGAGCATGCTCTGCTCGCTTTTACTCTTGGTGTAAAGCAGTTGATTGTTGGTGTCAACAAGATGGACTCGACTGAGCCACCTTACTCAGAGACTCGTTTCGAGGAAATCAAGAAGGAGGTGTCTTCGTACATTAAGAAGATTGGTTACAATCCAGCGGCTGTTGCCTTTGTTCCCATTTCTGGGTGGCACGGAGATAACATGTTGGAGCCATCTACAAAAATGCCCTGGTTCAAGGGATGGGCGGTCGAACGCAAGGAAGGCAAAGCTGAAGGCAAGTGCCTTATTGAAGCTCTTGATGCCATTCTGCCACCCAGCAGGCCCACCGACAAAGCT?????TCTAAGTTGGTGGTAAACTCCATCTAAGGCTAAATATGACCACGAGACCGATAGCGAACAAGTACCGTGAGGGAAAGTTGAAAAGAACTTTGAAGAGAGAGTTCAAGAGTACGTGAAACCGTTCAGGGGTAAACCTGAGAAACCCAAAAGATCGAATGGGGAGATTCACCGTCAGCCGTGTTGGCTTCCGTGTGGGTCGCGATGCTCGG---GGCCTCTG-GGTCCCGTT-----GGCACGCGTCCGCGGCGGTTTGTCCGGCACGGTCGGCGTGCACTTCTCCCCTAGTAGGACGTCGCGACCCGTTGGGTGTCGGCCTACGA--TGCGAGCCGTTGACTGTCGCGT-CGCGTT-CACGCGCGCTCGCGACAGACG-TCGCTCATCCGGCCGACTGCCCGGCGGTACTGATCGA-TTTATCGAACGGTAAGGAGCCGCACTAAGTGCGTCC-GGCTCGTCGGCAGGCTCGTCTCGCTCGGATTTACGGACCCGG-TCCGTTGCCGGGCGCTTGGCGTGCCCTTTGGCCGACGAAGC---TCTCGGACTGGCTCGCTCATTCTCGAACGGATTTACCGGTCAGCGACGCTACTGCTTTGGGTACTTTCAGGACCCGTCTTGAAACACGGACCAAGGAGTCTAACATGTGCGCGAGTCATTGGGACTTGT-CTCTAAGCCTAAAGGCGCAATGAAAGTGAAGGTCGACCTTA----GCCCGTCGACCGAGGGAGGATGGCTCGCGTCACGATGCGAGTTCGCACTCCCGGGGCGTCTCGCG--CTCATTGCGAGCAGAGGCGCACCCAGAGCGTACACGTTGGGACCCGAAAGATGGTGAACTATGCCTGGTCAGGACGAAGTCAGGGGAAACCCTGATGGAGGTCCGTAGCGATTCTGACGTGCAAATCGATCGTCGGAACTGGGTATAGGGGCGAAAGACTAATCGAACCATCTAGTAGCTGGTTCCCTCCGAAGTTTCCCTCAGGATAGCTGGCACTCGCTCGAGAGCGAGTCTCATCTGGTAAAGCGAATGATTAGAGGCCTTGGGGCCGAAACGACCTCAACCTATTCTCAAACTTTAAATGGGTGAGATCTCTGGCTTGCTTGAACGTTGAAGCCACGAGACGCGCGCGGTCGT-------------TCGCGATCGCGCGCAATGGATCAGAGTGCCAAGTGGGCCAATTTTGGTAAGCAGAACTGGCGCTGTGGGA?????????????????????????????????????????????????????????????????????????????????????????????????????? [4024 bp]
JRAS02583_0295 ???????????????????????????????????????????????????????????????????????????????????????????????????????????????????????????????????????????????????????TTTTTTTTTGTAATACCAGTAATAATAGGAGGATTTGGAAATTATTTAATTCCTTTAATATTAGGAGTTATTGATATAGCTTTTCCTCGAATAAATAATATAAGATTTTGATTACTTCCTCCTAGATTAATATTTTTATTAATTGGTAGTTTTATTGGAACTGGAACTGGAACAGGTTGAACAATTTAYCCWCCTTTATCTTTAAATATATCTCATAATGGAGTTTCAGTTGATTTTTCAATTTTTTCTTTACATTTAGCTGGAATATCTTCAATTATAGCTTCTATTAATTTTATTACAACAATTATTAATATAAAAATTTTAAAATTAGAATGTCTTTCATTATTTAGATGATCTATTTTTTTAACTTCTATTTTATTATTATTATCWTTACCAGTTTTAGCTGGAGCWATTACTATATTATTATTTGATCGAAATTATAATACAACTTTTTTT?????????????????????????????????????????????????????????????????????????????????????????????????????????????????????????????????????????????????????????????????????????????????????????????????????????????????????????????????????????????????????????????????????????????????????????????????????????????????????????????????????????????????????????????????????????????????????????????????????????????????????????????????????????????????????????????????????????????????????????????????????????????????????????????????????????????????????????????????????????????????????????????????????????????????????????????????????????????????????????????????????????????????????????????????????????????????????????????????????????????????????????????????????????????????????????????????????????????????????????????????????????????????????????????????????????????????????????????????????????????????????????????????????????????????????????????????????????????????????????????????????????????????????????????????????????????????????????????????????????????????????????????????????????????????????????????????????????????????????????????????????????????????????????????????????????????????????????AATTCCTTATTTTGGATCTAATTTAGTAATTTGATTGTGAGGGGGATTTTCAGTAGATAATCCAACTTTAAATCGATTTTATTCATTTCATTTTATTTTACCTTTTATTTTATCATTTATAGTAATTATTCATTTATATTTTTTGCACTCAACAGGATCAAGAAATCCTTTAGGATTAAATAGAAATATATATAAAATTAAATTTCATCCTTATTATTCTTTAAAAGATTTAATTTGAATAATTATTATTTTTTTTT?????????????????????????????????????????????????????????????????????????????????????????????????????????????????????????????????????????????????????????????????????????????????????CCATTATCGACGCCCCTGGACACAGAGATTTCATTAAGAACATGATTACCGGTACGTCGCAAGCCGATTGTGCTGTACTTATTGTTGCTGCTGGTACTGGTGAATTCGAAGCTGGTATCTCGAAGAATGGACAGACTCGTGAGCACGCCCTGCTCGCTTTCACTCTTGGTGTAAAGCAGTTGATTGTTGGTGTCAACAAGATGGACTCGACTGAGCCACCTTACTCAGAGAATCGTTTTGAGGAAATCAAGAAGGAGGTGTCTTCATACATTAAGAAGATTGGTTACAACCCAGCGGCTGTTGCCTTTGTTCCCATTTCTGGGTGGCACGGAGATAACATGTTAGAGCCATCGACAAAAATGCCCTGGTTCAAGGGATGGGCGGTTGAACGCAAAGAAGGCAAAGCTGAAGGCAAGTGCCTTATTGAAGCTCG?????????????????????????????????????????????TCTAAGTTGGTGGTAAACTCCATCTAAGGCTAAATATGACCACGAGACCGATAGCGAACAAGTACCGTGAGGGAAAGTTGAAAAGAACTTTGAAGAGAGAGTTCAAGAGTACGTGAAACCGTTCAGGGGTAAACCTGAGAAACCCAAAAGATCGAATGGGGAGATTCACCGTCAGCCGCGCTGGCTTCCGTGCGGTTCGCGATGCTCGG---GGCCTTT--GGTCCCGTT-----GGCACGCGTCCGCCGCGGTATGTCCGGCTCGGTCGACGTGCACTTCTCCCCTAGTAGGACGTCGCGACCCGTTGGGTGTCGGCCTACGA--TGCGGTACGTTGACTGTCGCGT-CGCGTT-CACGCGCGCTCGCGACAGACG-TCGCTCATCTGGCCGACTGCCCGGCGGTAATGATCGC-TTTATCGAACGGTAAGGAGCCGCACTAAGTGCGTCC-GGCTCGTCGGCAGGCTCGTCTCGCTCGGATTTACGGACCCGG-TCCGTTGCCGGGCGCTTGGCGTGCTCTTTCGCCGACGAAGC---TCTCGGACTGGCTCGCTCATTCTCGAACGGATTTACCGGTCAGCGACGCTACTGCTTTGGGTACTTTCAGGANNNNNNNNNNNNNNNNNNNNNNNNAGTCTAACATGTGCGCGAGTCATTGGGACTTGT-CTCTAAGCCTAAAGGCGCAATGAAAGTGAAGGTCGACCTTA----GCCCGTCGACCGAGGGAGGATGGCTCGCGTCACGATGCGAGTTCGCACTCCCGGGGCGTCTCGCG--CTCATTGCGAGCAGAGGCGCACCCAGAGCGTACACGTTGGGACCCGAAAGATGGTGAACTATGCCTGGTCAGGACGAAGTCAGGGGAAACCCTGATGGAGGTCCGTAGCGATTCTGACGTGCAAATCGATCGTCGGAACTGGGTATAGGGGCGAAAGACTAATCGAACCATCTAGTAGCTGGTTCCCTCCGAAGTTTCCCTCAGGATAGCTGGCACTCGCTCGAGAGCGAGTCTCATCTGGTAAAGCGAATGATTAGAGGCCTTGGGGCCGAAACGACCTCAACCTATTCTCAAACTTTAAATGGGTGAGATCTCTGGCTTGCTTGAACGTTGAAGCCACGAGACGCGCGCGGTCGT-------------TCGCGATCGCGCGCAATGGATCAGAGTGCCAAGTGGGCCAATTTTGGTAAGCAGAACTGGCGCTGTGGGATGAACCAAACGCCGAGTTAAGGCGCCCAAGTCGACGCTTATGGGATACCATGAAAGGCGT?????????????????????????????????????????? [4024 bp]
JRAS02586_0201 ???????????????????????????????????????????????????????????????????????????????????????????????????????????????????????????????????????????????????????????????????????????????????????????????????????????????????????????????????????????????GAATAAATAATATAAGATTTTGATTATTACCTCCTAGAATATTATTTTTAATTTTAAGTAGATTTTTAGGTAATGGGGCTGGWACTGGATGAACTATATATCCWCCTTTATCTTCAAATATTTCTCATAGWAGAATTTCTGTTGATTTAATRATTTTTTCTTTACATATTGCAGGWGTTTCTTCWATTATAGCTTCAATTAATTTTATATCRACTATTTTAATATTTAATAAATTAAATTATTTACGRCTTTATTTATTTACATGAAGTATATTAGTAACTTCAATTTTATTATTATTATCWTTACCGGTTTTAGCAGGGGGTATTACTATATTATTATTTGATCGAAATTTTAATACATCTTTTTTTGACCC??????????????????????????????????????????????????????????????????????????????????????????????????????????????????????????????????????????????????????????????????????????????????????????????????????????????????????????????????????????????????????????????????????????????????????????????????????????????????????????????????????????????????????????????????????????????????????????????????????????????????????????????????????????????????????????????????????????????????????????????????????????????????????????????????????????????????????????????????????????????????????????????????????????????????????????????????????????????????????????????????????????????????????????????????????????????????????????????????????????????????????????????????????????????????????????????????????????????????????????????????????????????????????????????????????????????????????????????????????????????????????????????????????????????????????????????????????????????????????????????????????????????????????????????????????????????????????????????????????????????????????????????????????????????????????????????????????????????????????????????????????????????????????????????????????AATTTAATATCAGTTATTCCTTATTTGGGAAGAAATTTAGTTATTTGATTATGAGGAGGATTTTCTGTAAATAACCCAACATTAAATCGATTTTTTTCATTCCATTTTATTTTACCGTTTATTTTAATTTTTCTTGTAATTATTCATTTAACTTTTTTACATTCTACAGGAAGAACTAATCCATTAGGATTAAATAGTAATTATTATAAAATTCCTTTTAATTTTTATTTTTCTATTAAAGATTTAATTTGAATAATTTTTTTATTTGGATTTATATTAATATTAACTTTACAATTACAATTTATTATATTTCATCCTGATAATTTTATAATTGCAAATTCAATAATTACACCCATACATATTCAACCTGAATGATATTTTTTATTTGCTTA????????????????CGACATTGCGCTCTGGAAATTTGAGACGTCGAAATATTACGTCACCATCATCGACGCTCCTGGGCACAGAGATTTCATCAAGAACATGATCACCGGTACGTCGCAAGCCGATTGTGCCGTGCTGATCGTCGCCGCTGGTACCGGTGAATTCGAAGCTGGTATCTCGAAGAACGGCCAGACTCGCGAGCACGCCCTGCTCGCCTTTACTCTTGGAGTCAAACAATTGATTGTTGGTGTTAACAAGATGGATTCTACCGACCCTCCATACTCTGAGAATCGTTTCGAAGAAATCAAGAAGGAAGTATCTTCATACATTAAGAAGATTGGTTACAATCCAGCAGCTGTTGCGTTTGTGCCCATTTCTGGATGGCACGGAGACAATATGTTGGAGTCATCCGCAAAAATGCCCTGGTTCAAGGGATGGACGGTGGAGCGCAAGGAAGGCAAAGCTGAAGGCAAGTGCCTCATCGAAGCTCTCGATGCCATTCTGCCCCCCAGCAGGCCCACTGACAAAGCC?????????????????????????????????????????????????????????????????????????????????????????????????????????????????????????????????????????????????????????????????????????????????????????????????????????????????????????????????????????????????????????????????????????????????????????????????????????????????????????????????????????????????????????????????????????????????????????????????????????????????????????????????????????????????????????????????????????????????????????????????????????????????????????????????????????????????????????????????????????????????????????????????????????????????????????????????????????CCCGTCTTGAAACACGGACCAAGGAGTCTAACATGTGCGCGAGTCATTGGGACTGG----TTAAGCCTAAAGGCGCAATGAAAGTGAAGGTCGACCCTA------GCGTCGACCGAGGGAGGATGGCTCGCGTCACGATGCGAGTCCGCACTCCCGGGGCGTCTCGCG--CTCATTGCGAGCGGAGGCGCACCCAGAGCGTACACGTTGGGACCCGAAAGATGGTGAACTATGCCTGGTCAGGACGAAGTCAGGGGAAACCCTGATGGAGGTCCGTAGCGATTCTGACGTGCAAATCGATCGTCGGAACTGGGTATAGGGGCGAAAGACTAATCGAACCATCTAGTAGCTGGTTCCCTCCGAA????????????????????????????????????????????????????????????????????????????????????????????????????????????????????????????????????????????????????????????????????????????????????????????????????????????????????????????????????????????????????????????????????????????????????????????????????????????????????????????????????????????????????????????? [4024 bp]
JRAS02588_0295 TTTATTATATTTTATTTTTGGGGTTTTATCTGGAATTTTAGGATTATCAATAAGGATAGTAATTCGAATAGAATTAAGTAATCCAGGTTCTTTAATTAATAATGATCAAATTTATAATTCTATAGTTACTTATCATGCATTAGTAATAATTTTTTTTTTTGTAATACCTACTATAATAGGTGGATTTGGAAATTATTTAATTCCACTAATATTAGGAATTATTGATATAGCATTCCCACGAATAAATAATATAAGATTTTGACTATTACCACCAAGATTAATAATATTATTTTTAAGAGGGTTATTTGGAATAGGGCCAGGAACTGGTTGAACTCTATATCCTCCATTATCTTCAAATATAGGGCATACAGATATAGCAGTAGATTTTACAATTTTTTCTTTACATATAGCTGGATTATCTTCAGTTATAGCTTCAATTAATTTTATTACTACTATTTTTAATATAAGATATATAAAATTAGAGTATATCCCAATATTTGCATGATCTATTGCATTAACTTCAATTTTATTATTATTATCATTACCTGTATTAGCAGGAGCTATTACAATATTGTTATTTGATCGAAATTTAAATACTTCTTTTTTTGATCCCGCAGGAGGGGGGGATCCTATTTTATATCAACATTTATTTTGATTCTTTGGACANNNNNNNNNNNNNNNNNNNNNNNNNNNNNNNNNNNNNNNNNNNNNNNNNNNNNNNNNNNNNNNNNNNNNNNNNNNNNACTTTTTTGGGACTTTAGCTATATTTTATGCATTATGCACTGTTGGTTTATTAGGATTTGTAGTTTGAGCTCATCATATATTTACTGTAGGAATAGATGTAGATACACGAGCATATTTTACTTCAGTAACGATAATTATTGCAATTCCTACTGGAATTAAAGTTTTTAGATGAATTGCTACAATAAATGGAATAAAATTTAAAAATA---ATATCTCATTTTATTGAGTTTTAGGATTTATTTTTTTATTTACTTTAGGAGGTTTAACTGGAGTAGTACTATCAAATTCTTCATTTGATATTATATTACATGATACATATTATGTAGTTGCTCATTTTCATTATGTATTATCCATAGGAGCAGTGTTTGCAATTTTTGGGGGATTCATTCATTGATTTTATTTTATTACAGGAATTCAAATAAATTCAAATTTATTAAAATCTCAAATTTTTATAATATTTATTGGAGTAAATCTAACCTTTTTTCCTCAACATCTTTTAGGAATTAGTGGAATACCTCGACGATATTCAGATTATCCAGATTCATATATGTATTGAAATGTAATATTTTCTATAGGATCAATAATTACATTTATTAGAGTATTATTATTTTTATATATTATTTTAGAATCTTTCCTTTCTCCATGAAATATAATTTATCCGCGAAAAAAAAATTCTATAAATGA????????????????????????????????????????????????????????????????????????????????????????????????????????????????????????????????????????????????????????????????????????????????????????????????????????????????????????????????????????????????????????????????????????????????????????????????????????????????????????????????????????????????????????????ATATCAGTAATTCCTTATATTGGCACGGATCTAGTAATTTGATTATGAGGGGGATTTTCAGTAGATAATCCTACTTTAAATCGATTTTACTCATTTCATTTTATTGCTCCTTTAATTTTATCAGTTTTAGTAATTTTTCATTTATACTTTTTACATTCTACTGGATCTTCTAACCCTTTAGGAATTAATAGAAATTTTAGAAAAATTACTTTTAACCCTTATTTTTTAATTAAAGATATTATTGGAATAATAATTAAATTTATATTAATGTTAATTATTACTTTAATATTACAATTTATTTTATTTCATCCTGATAATTTTTTTATTGCAAATCCTATAGTTACTCCATCTCATATTCAACCAGAATGATATTTTTTATTTGCATATTCTATTCTTCGAGCACGATATTGCGCTTTGGAAATTTGAGACGTCCAAATACTATGTCACCATTATTGATGCCCCCGGACACAGAGATTTCATCAAGAACATGATTACTGGTACGTCGCAAGCCGACTGTGCCGTACTTATTGTTGCTGCTGGTACTGGTGAATTCGAAGCTGGTATCTCGAAAAATGGCCAGACTCGTGAACACGCCTTGCTCGCTTTCACCCTTGGTGTAAAGCAATTGATTGTTGGTGTCAACAAGATGGACTCGACTGAGCCACCATACTCAGAAAATCGTTTTGAGGAAATCAAGAAGGAAGTATCTTCATATATTAAGAAGATTGGTTACAATCCAGCAGCCGTTGCCTTTGTGCCCATTTCTGGATGGCATGGAGATAACATGTTGGAGCCATCCACAAAAATGCCCTGGTTCAAGGGATGGGCGGTCGAGCGCAAGGAAGGTAAAGCTGAAGGCAAGTGTCTCATTGAAGCTCTTGATGCCATTCTGCCACCCAGCAGGCCCACTGACAAAGCC?????????????????????????????????????????TGACCACGAGACCGATAGCGAACAAGTACCGTGAGGGAAAGTTGAAAAGAACTTTGAAGAGAGAGTTCAAGAGTACGTGAAACCGTTCAGGGGTAAACCTGAGAAACCCAAAAGATCGAATGGGGAGATTCATCGTCAGCCGGGTTGGCTTCCGTGCGGTTCGCGATGCTCGG-----TCTTTATGG--CTGTT-----GGCACGCGTCCGCCGCGGTATGTCCGACTCGGTCGGCGTGCACTTCTCCCCTAGTAGGACGTCGCGACCCGTTGGGTGTCGGCCTACGA--TGCGGTCCGTCGACTGTCGCGT-CGCGTG-CAAACGCGCACGCGGCAGACG-CCGCTCATCCGGCCGACTGCCCGGCGGTATGGATCGCTTTTATCGAACGGTAACGAGTCGCACCAAGTGCGTCC-GGCTCGTCGGCAGGCTCGTCTCGCTCGGATTTACGGACCCGG-TCCGTTGCCGGGCGCTTGGCGGTGCCGTTGGCCGACGAAGC---TCTCGGACAGGCTCGAACATTCTCGAACGGATATACCG?????????????????????????????????????????????????????????????????????????????????????????????????????????????????????????????????????????????????????????????????????????????????????????????????????????????????????????????????????????????????????????????????????????????????????????????????????????????????????????????????????????????????????????????????????????????????????????????????????????????????????????????????????????????????????????????????????????????????????????????????????????????????????????????????????????????????????????????????????????????????????????????????????????????????????????????????????????????????????????????????????????????????????????????????????????????????????????????????????????????????????????????????????????? [4024 bp]
JRAS02812_0201 ???????????????????????????????????????????????????????????????????????????????????????????????????????????????????????????????????????????????????????????????????????????????????????????????????????????????????????????????????????????????????????????????????????????????????????????????????????????????????????????????????????????????????????????????????????????????????????????????????????????????????????????????????????????????????????????????????????????????????????????????????????????????????????????????????????????????????????????????????????????????????????????????????????????????????????????????????????????????????????????????????????????????????????????????????????????????????????????????????????????ATGGTTATTAATGAAAGAGGAAAAAAAAATATTTTTGGATATAGRGGAATAGTTTATGCATTAAGATCAATTGGAATTTTAGGATTTTTAGTTTGAGGACATCATATATTTACAGTAGGAATAGATATTGATACACGAGCTTATTTTACTTCATTAACTATGGTTATTGCRGTTCCTACTGGAATTAAAGTATTTAGATGAATAGCAACAATTTATGGAATAAAAATTAAAT------CTATTTCTATATATTGGGCATTAGGATTTATTTTTTTATTTACATTAGGRGGRATTACTGGTGTTCAATTATCTAATTCTTCTATTGATATTATTTTACATGATACATATTATGTAGTAGCTCATTTTCATTATGTATTATCAATAGGTGCAGTATTTGCAATTTTTGGGGGATTWATTCATTGATTTTATTTATTTACTGGTTTATCATTAAATAATAATTTAATAAAAATACAATTTTTTACAATATTTTTTGGAGTAAATTTAACATTTTTTCCTCATCATTTTTTAGGATTAAGAGGAATACCTCGACGATATTCTGATTATCCTGATGCATATTTAATATGAAATATAATTTCTACAATTGGAAGATTTATTACATTTTTTAGAGTAATTTTTTTTGTTTATATTATTTTAATAACATTTTTTTTAAAACAAGAATATATTTTTGTAAAAAATAATTTTACAAGAATTGAACATTTAATATCTATACCTCCTAGAATACATAGATTAG???????????????????????????????????????????????????????????????????????????????????????????????????????????????????????????????????????????????????????????????????????????????????????????????????????????????????????????????????????????????????????????????????????????????????????ATATTGAGGAGCYACAGTTATTACAAATTTAATATCAGTAATTCCATATTTTGGRCCAAATTTAGTAATTTGATTATGAGGRGGWTTTTCAGTTGATAAYCCTACATTAAATCGATTTTATTCTTTTCATTTTATTATACCTTTTATTTTATCATTTTTAGTTATTATTCATTTATATTTTTTACATTCTACAGGATCAACAAATCCATTAGGATTAAATAGAAATTATTAYAAAATTCCATTTAATCCTTATTAYTCAATTAAAGATTTAATTTGAATATTAATTATTTTTATTTCAATAATATATATTATTATAGAACTTCAATTTATTTTATTTCATCCAGATAATTTTATTATTGCTAATCCAATAGTTACTCCATCYCATATTCAACCTGAATGATATTTTTTATTTGCTTATTCAATTTTACGAGCTTGACATTGCGCTCTGGAAGTTTGAGACATCGAAATACTATGTCACCATTATCGATGCCCCTGGGCACAGAGATTTCATTAAGAACATGATTACTGGTACGTCGCAAGCCGACTGTGCCGTACTTATTGTTGCTGCTGGTACTGGTGAATTCGAAGCTGGTATCTCGAAAAATGGCCAGACACGTGAGCACGCGCTGCTCGCTTTCACTCTTGGTGTAAAGCAGTTGATTGTTGGTGTCAACAAGATGGATTCGACCGAACCTCCCTATTCCGAGAATCGGTTCGAAGAAATCAAGAAAGAAGTGTCTTCGTACATTAAGAAGATTGGTTACAATCCAGCAGCTGTTGCCTTTGTGCCCATTTCTGGATGGCATGGAGATAACATGTTGGAACCATCTACAAAAATGCCTTGGTTCAAGGGATGGGCAGTGGAGCGTAAGGAAGGTAAAGCTGAAGGCAAGTGCCTCATTGAAGCCCTGGATGCCATTCTGCCACCCAGCAGGCCCACCGACAAAGCC?????TCTAAGTTGGTGGTAAACTCCATCTAAGGCTAAATATGACCACGAGACCGATAGCGAACAAGTACCGTGAGGGAAAGTTGAAAAGAACTTTGAAGAGAGAGTTCAAGAGTACGTGAAACCGTTCAGGGGTAAACCTGAGAAACCCAAAAGATCGAATGGGGAGATTCACCGTCAGCCGAGCTGGCTTCCGTGCGGTTCGCGATGCTCGG---GATCCTCGTGGTTCCGTT-----GGCACGCGTCCGCCGCGGTATGTCCGGCTCGGTCGACGTGCACTTCTCCCCTAGTAGGACGTCGCGACCCGTTGGGTGTCGGCCTACGA--TGCGGTTCGTCGACTGTCGCGT-CGCGTT-AACGCGCGCACGCGGCAGACA-CCGCTCATCCGGCCGACTGCCCGGCGGTACGGATCGC-TTTATCGAACGGTAAGGAGCCGCACCAAGTGCGTCC-GGCTCGTCGGCAGGCTCGTCTCGCTCGGATTTACGGACCTGGTTCCGTTGCCGGGTGCTTGGCGCGGCCGTTGGTCGACGAAGC---TCTCGGACCGGCTCGCTCATTCTCGAACGGATTTACCGGTCAGCGACGCTACTGCTTTGGGTACTTTCAGGANNNNNNNNNNNNNNNNNNNNNNNNAGTCTAACATGTGCGCGAGTCATTGGGACTTGTACTCTAAGCCTAAAGGCGCAATGAAAGTGAAGGTCGA----------CTCGTCGACCGAGGGAGGATGGCTCGCGTCACGATGCGAGTTCGCACTCCCGGGGCGTCTCGTG--CTCATCGCGAGCTGAGGCGCACCCAGAGCGTACACGTTGGGACCCGAAAGATGGTGAACTATGCCTGGTCAGGACGAAGTCAGGGGAAACCCTGATGGAGGTCCGTAGCGATTCTGACGTGCAAATCGATCGTCGGAACTGGGTATAGGGGCGAAAGACTAATCGAACCATCTAGTAGCTGGTTCCCTCCGAAGTTTCCCTCAGGATAGCTGGCACTCGCTCTAGAGCGAGTCTCATCTGGTAAAGCGAATGATTAGAGGCCTTGGGGCCGAAACGACCTCAACCTATTCTCAAACTTTAAATGGGTGAGATCTCTGGCTTGCTTGAACGTTGAAGCCACGAGACGCGCGCGCCTA------------------GTGCGCGCGCAATGGATCAGAGTGCCAAGTGGGCCAATTTTGGTAAGCAGAACTGGCGCTGTGGGATGAACCAAACGCCGAGTTAAGGCGCCCAAGTCGACGCTTATGGGATACCATGAAAGGCGTTGGTTGCTTAAGACAGCAGGACGGTGGCCATGGAAGTCGGAA [4024 bp]
JRAS02812_0202 ?????????????????????????????????????????????????????????????????????????????????????????????????????????????????????????????????????????????????????????????????????????????????????????????????????????????????????????????????????????????????????????????????????????????????????????????????????????????????????????????????????????????????????????????????????????????????????????????????????????????????????????????????????????????????????????????????????????????????????????????????????????????????????????????????????????????????????????????????????????????????????????????????????????????????????????????????????????????????????????????????????????????????????????????????????????????????????????????????????????????????????????????????????????????????????????????????????????????????????????????????????????????????????????????????????????????????????????????????????????????????????????????????????????????????????????????????????????????????????????????????????????????????????????????????????????????????????????????????????????????????????????????????????????????????????????????????????????????????????????????????????????????????????????????????????????????????????????????????????????????????????????????????????????????????????????????????????????????????????????????????????????????????????????????????????????????????????????????????????????????????????????????????????????????????????????????????????????????????????????????????????????????????????????????????????????????????????????????????????????????????????????????????????????????????????????????????????????????????????????????????????????????????????????????????????????????????????????????????????????????????????????????????????????????????????????????????????????????????ATATTGAGGAGCCACAGTTATTACAAATTTAATATCAGTAATTCCATATTTTGGACCAAATTTAGTAATTTGATTATGAGGGGGTTTTTCAGTTGATAAYCCTACATTAAATCGATTTTATTCTTTTCATTTTATTATACCTTTTATTTTATCATTTTTAGTTATTATTCATTTATATTTTTTACATTCTACAGGATCAACAAATCCATTAGGATTAAATAGAAATTATTACAAAATTCCATTTAATCCTTATTACTCAATTAAAGATTTAATTTGAATATTAATTATTTTTATTTCAATAATATATATTATTATAGAACTTCAATTTATTTTATTTCATCCAGATAATTTTATTATTGCTAACCCAATAGTTACTCCATCYCATATTCAACCTGAATGATATTTTTTATTTGCTTATTCAATTTTACGAGCTTGACATTGCGCTCTGGAAGTTTGAGACATCGAAATACTATGTCACCATTATCGATGCCCCTGGGCACAGAGATTTCATTAAGAACATGATTACTGGTACGTCGCAAGCCGACTGTGCCGTACTTATTGTTGCTGCTGGTACTGGTGAATTCGAAGCTGGTATCTCGAAAAATGGCCAGACACGTGAGCACGCGCTGCTCGCTTTCACTCTTGGTGTAAAGCAGTTGATTGTTGGTGTCAACAAGATGGATTCGACCGAACCTCCCTATTCCGAGAATCGGTTCGAAGAAATCAAGAAAGAAGTGTCTTCGTACATTAAGAAGATTGGTTACAATCCAGCAGCTGTTGCCTTTGTGCCCATTTCTGGATGGCATGGAGATAACATGTTGGAACCATCTACAAAAATGCCTTGGTTCAAGGGATGGGCAGTGGAGCGTAAGGAAGGTAAAGCTGAAGGCAAGTGCCTCATTGAAGCCCTGGATGCCATTCTGCCACCCAGCAGGCCCACCGACAAAGCC?????TCTAAGTTGGTGGTAAACTCCATCTAAGGCTAAATATGACCACGAGACCGATAGCGAACAAGTACCGTGAGGGAAAGTTGAAAAGAACTTTGAAGAGAGAGTTCAAGAGTACGTGAAACCGTTCAGGGGTAAACCTGAGAAACCCAAAAGATCGAATGGGGAGATTCACCGTCAGCCGAGCTGGCTTCCGTGCGGTTCGCGATGCTCGG---GATCCTCGTGGTTCCGTT-----GGCACGCGTCCGCCGCGGTATGTCCGGCTCGGTCGACGTGCACTTCTCCCCTAGTAGGACGTCGCGACCCGTTGGGTGTCGGCCTACGA--TGCGGTTCGTCGACTGTCGCGT-CGCGTT-AACGCGCGCACGCGGCAGACA-CCGCTCATCCGGCCGACTGCCCGGCGGTACGGATCGC-TTTATCGAACGGTAAGGAGCCGCACCAAGTGCGTCC-GGCTCGTCGGCAGGCTCGTCTCGCTCGGATTTACGGACCTGGTTCCGTTGCCGGGTGCTTGGCGCGGCCGTTGGTCGACGAAGC---TCTCGGACCGGCTCGCTCATTCTCGAACGGATTTACCGGTCAGCGACGCTACTGCTTTGGGTACTTTCAGGANNNNNNNNNNNNNNNNNNNNNNNNAGTCTAACATGTGCGCGAGTCATTGGGACTTGTACTCTAAGCCTAAAGGCGCAATGAAAGTGAAGGTCGA----------CTCGTCGACCGAGGGAGGATGGCTCGCGTCACGATGCGAGTTCGCACTCCCGGGGCGTCTCGTG--CTCATCGCGAGCTGAGGCGCACCCAGAGCGTACACGTTGGGACCCGAAAGATGGTGAACTATGCCTGGTCAGGACGAAGTCAGGGGAAACCCTGATGGAGGTCCGTAGCGATTCTGACGTGCAAATCGATCGTCGGAACTGGGTATAGGGGCGAAAGACTAATCGAACCATCTAGTAGCTGGTTCCCTCCGAAGTTTCCCTCAGGATAGCTGGCACTCGCTCTAGAGCGAGTCTCATCTGGTAAAGCGAATGATTAGAGGCCTTGGGGCCGAAACGACCTCAACCTATTCTCAAACTTTAAATGGGTGAGATCTCTGGCTTGCTTGAACGTTGAAGCCACGAGACGCGCGCGCCTA------------------GTGCGCGCGCAATGGATCAGAGTGCCAAGTGGGCCAATTTTGGTAAGCAGAACTGGCGCTGTGGGATGAACCAAACGCCGAGTTAAGGCGCCCAAGTCGACGCTTATGGGATACCATGAAAGGCGTTGGTTGCTTAAGACAGCAGGACGGTGGCCATGGAAGTCGGAA [4024 bp]
JRAS02824_0302 ?????????????????????????????????????????????????????????????????????????????????????????????????????????????????????????????????????????????????????????????????????????????????????????????????????????????????????????????????????????????????????????????????????????????????????????????????????????????????????????????????????????????????????????????????????????????????????????????????????????????????????????????????????????????????????????????????????????????????????????????????????????????????????????????????????????????????????????????????????????????????????????????????????????????????????????????????????????????????????????????????????????????????????????????????????????????????????????????????????????????????????????????????????????????????????????????????????????????????????????????????????????????????????????????????????????????????????????????????????????????????????????????????????????????????????????????????????????????????????????????????????????????????????????????????????????????????????????????????????????????????????????????????????????????????????????????????????????????????????????????????????????????????????????????????????????????????????????????????????????????????????????????????????????????????????????????????????????????????????????????????????????????????????????????????????????????????????????????????????????????????????????????????????????????????????????????????????????????????????????????????????????????????????????????????????????????????????????????????????????????????????????????????????????????????????????????????????????????????????????????????????????????????????????????????????????????????????????????????????????????????????????????????????????????????????????????????????????????????????????????????????????TAATTTAATATCAGTTATTCCTTATATAGGATCTAATTTAGTTATTTGACTTTGAGGAGGATTTTCAGTAGATAATCCAACTTTAAATCGATTTTATTCTTTTCATTTTATTGCTCCGTTTATTTTATCTTTTATAGTTATTCTTCATTTATATTTTTTACATCATACTGGAAGAACAAATCCATTAGGAATAAGAAGAAATATATATAAAATTCCATTTAATCCATATTATTCAATTAAAGATTTAATTTGAATAATTATTATATTTTTATTAATAATTTTTATTAATATACAAATTCAATTTATTTTATTTCATCCAGATAATTTTATAATTGCTAATCCTATAGTAACTCC???????????????????????????????????????????????????????TGATATCGCGCTCTGGAAGTTTGAAACGTCGAAATATTATGTCACCATTATCGACGCCCCTGGACACAGAGATTTCATTAAAAACATGATTACTGGTACGTCGCAAGCCGACTGTGCTGTACTTATTGTTGCTGCTGGTACTGGTGAATTCGAAGCTGGTATCTCCAAGAATGGCCAGACTCGTGAGCACGCATTGCTTGCTTTCACTCTTGGTGTAAAGCAGTTGATTGTTGGTGTCAACAAGATGGACTCGACTGAGCCACCTTACTCAGAGAATCGTTTTGAAGAAATCAAGAAGGAGGTCTCTTCGTACATTAAGAAGATTGGTTACAATCCAGCGGCTGTTGCCTTTGTTCCCATTTCTGGATGGCATGGAGATAACATGTTAGAGCCATCTACAAAAATGCCCTGGTTCAAAGGATGGGCGGTTGAACGCAAAGAAGGCAAAGCTGAAGGCAAGTGCCTTATTGAAGCTCTTGATGCCATTCTGCCACCAAGCAGGCCCACTGACAAAGCC?????TCTAAGTTGGTGGTAAACTCCATCTAAGGCTAAATATGACCACGAGACCGATAGCGAACAAGTACCGTGAGGGAAAGTTGAAAAGAACTTTGAAGAGAGAGTTCAAGAGTACGTGAAACCGTTCAGGGGTAAACCTGAGAAACCCAAAAGATCGAATGGGGAGATTCACCGTCAGCCGCGTTGGCTTCCGTGCGGTTCGCGATGCCCGG---GGCCTCT--GGTCCCGTT-----GGCACGCGTCCGCCGCGGTATGTCCGGCTCGGTCGGCGTGCACTTCTCCCCTAGTAGGACGTCGCGACCCGTTGGGTGTCGGCCTACGA--TGCGGTACGTTGACTGTCGCGT-CGCGTT-CACGCGCGCTCGCGACAGACG-TCGCTCATCCGGCCGACTGCCCGGCGGTACTGATCGC-TTTATCGAACGGTAAGGAGCCGCACCAAGTGCGTCC-GGCTCGTCGGCAGGCTCGTCTCGCTCGGATTTACGGACCCGG-TCCGTTGCCGGGCGCTTGGCGTGCCCTTTGGCCGACGAAGC---TCTCGGACCGGCTCGCTCATTCTCGAACGGATTTACCGGTCAGCGACGCTACTGCTTTGGGTACTTTCAGGANNNNNNNNNNNNNNNNNNNNNNNNAGTCTAACATGTGCGCGAGTCATTGGGACTTGT-CTCTAAGCCTAAAGGCGCAATGAAAGTGAAGGTCGACCCTA----GCCCGTCGACCGAGGGAGGATGGCTCGCGTCACGATGCGAGCTCGCACTCCCGGGGCGTCTCGCG--CTCATTGCGAGCAGAGGCGCACCCAGAGCGTACACGTTGGGACCCGAAAGATGGTGAACTATGCCTGGTCAGGACGAAGTCAGGGGAAACCCTGATGGAGGTCCGTAGCGATTCTGACGTGCAAATCGATCGTCGGAACTGGGTATAGGGGCGAAAGACTAATCGAACCATCTAGTAGCTGGTTCCCTCCGAAGTTTCCCTCAGGATAGCTGGCACTCGCTCGAGAGCGAGTCTCATCTGGTAAAGCGAATGATTAGAGGCCTTGGGGCCGAAACGACCTCAACCTATTCTCAAACTTTAAATGGGTGAGATCTCTGGCTTGCTTGAACGTTGAAGCCACGAGACGCGCGCGGTCGT-------------TCGCGATCGCGCGCAATGGATCAGAGTGCCAAGTGGGCCAATTTTGGTAAGCAGAACTGGCGCTGTGGGATGAACCAAACGCCGAGTTAAGGCGCCCAAGTCGACGCTTATGGGATACCATGAAAGGCGTTGGTTGCTTAAGACAGCAGGACGGTGGCCATGGAAGTCGGAA [4024 bp]
JRAS02824_0401 ??????????????????????????????????????????????????????????????????????????????????????????????????????????????????????????????????????????????????????????????????????????????????????????????????????????????????????????????????????????????????????????????????????????????????????????????????????????????????????????????????????????????????????????????????????????????????????????????????????????????????????????????????????????????????????????????????????????????????????????????????????????????????????????????????????????????????????????????????????????????????????????????????????????????????????????????????????????????????????????????????????????????????????????????????????????????????????????????????????????????????????????????????????????????????????????????????????????????????????????????????????????????????????????????????????????????????????????????????????????????????????????????????????????????????????????????????????????????????????????????????????????????????????????????????????????????????????????????????????????????????????????????????????????????????????????????????????????????????????????????????????????????????????????????????????????????????????????????????????????????????????????????????????????????????????????????????????????????????????????????????????????????????????????????????????????????????????????????????????????????????????????????????????????????????????????????????????????????????????????????????????????????????????????????????????????????????????????????????????????????????????????????????????????????????????????????????????????????????????????????????????????????????????????????????????????????????????????????????????????????????????????????????????????????????????????????????????????????????????????????????????????????????????????TTCCTTATATAGGATCTAATTTAGTTATTTGACTTTGAGGAGGATTTTCTGTAGATAATCCAACTTTAAATCGATTTTATTCTTTTCATTTTATTGCTCCTTTTATTTTATCTTTTATAGTTATTATTCATTTATATTTTTTACATTCTACTGGTAGRACTAATCCTTTAGGATTAAGAAGAAATATATATAAAATTCCATTTAATCCTTATTATTCTATTAAAGATTCAATTTGAATAATTATTATATTTTTTATAATAATTTTTATTAATATACAAATTCAATTTATTTTATTTCATCCAGATAATTTTATAATTGCTAATCCTATAGTTACTCCTTCTCATATTCAACCTGAATGATATTTTTTATTTGCTTATTCTATTTTAC?????TGATATCGCGCTCTGGAAGTTTGAAACGTCGAAATATTATGTCACCATTATCGACGCCCCTGGACACAGAGATTTCATTAAAAACATGATTACTGGTACGTCGCAAGCCGACTGTGCTGTACTTATTGTTGCTGCTGGTACTGGTGAATTCGAAGCTGGTATCTCCAAGAATGGCCAGACTCGTGAGCACGCATTGCTTGCTTTCACTCTTGGTGTAAAGCAGTTGATTGTTGGTGTCAACAAGATGGACTCGACTGAGCCACCTTACTCAGAGAATCGTTTTGAAGAAATCAAGAAGGAGGTCTCTTCGTACATTAAGAAGATTGGTTACAATCCAGCGGCTGTTGCCTTTGTTCCCATTTCCGGATGGCATGGAGATAACATGTTAGAGCCATCTACAAAAATGCCATGGTTCAAGGGATGGGCGGTTGAACGCAAAGAAGGCAAAGCTGAAGGCAAGTGCCTTATTGAAGCTCTTGATGCCATTCTGCCACCAAGCAGGCCCACTGACAAAGCC?????TCTAAGTTGGTGGTAAACTCCATCTAAGGCTAAATATGACCACGAGACCGATAGCGAACAAGTACCGTGAGGGAAAGTTGAAAAGAACTTTGAAGAGAGAGTTCAAGAGTACGTGAAACCGTTCAGGGGTAAACCTGAGAAACCCAAAAGATCGAATGGGGAGATTCACCGTCAGCCGCGTTGGCTTCCGTGCGGTTCGCGATGCCCGG---GGCCTCT--GGTCCCGTC-----GGCACGCGTCCGCCGCGGTATGTCCGGCTCGGTCGGCGTGCACTTCTCCCCTAGTAGGACGTCGCGACCCGTTGGGTGTCGGCCTACGA--TGCGGTACGTTGACTGTCGCGT-CGCGTT-CACGCGCGCTCGCGACAGACG-TCGCTCATCCGGCCGACTGCCCGGCGGTACTGATCGC-TTTATCGAACGGTAAGGAGCCGCACCAAGTGCGTCC-GGCTCGTCGGCAGGCTCGTCTCGCTCGGATTTACGGACCCGG-TCCGTTGCCGGGCGCTTGGCGTGCCCTTTGGCCGACGAAGC---TCTCGGACCGGCTCGCTCATTCTCGAACGGATTTACCGGTCGGCGACGCTACTGCTTTGGGTACTTTCAGGANNNNNNNNNNNNNNNNNNNNNNNNAGTCTAACATGTGCGCGAGTCATTGGGACTTGT-CTCTAAGCCTAAAGGCGCAATGAAAGTGAAGGTCGACCCTA----GCCCGTCGACCGAGGGAGGATGGCTCGCGTCACGATGCGAGCTCGCACTCCCGGGGCGTCTCGCG--CTCATTGCGAGCGGAGGCGCACCCAGAGCGTACACGTTGGGACCCGAAAGATGGTGAACTATGCCTGGTCAGGACGAAGTCAGGGGAAACCCTGATGGAGGTCCGTAGCGATTCTGACGTGCAAATCGATCGTCGGAACTGGGTATAGGGGCGAAAGACTAATCGAACCATCTAGTAGCTGGTTCCCTCCGAAGTTTCCCTCAGGATAGCTGGCACTCGCTCGAGAGCGAGTCTCATCTGGTAAAGCGAATGATTAGAGGCCTTGGGGCCGAAACGACCTCAACCTATTCTCAAACTTTAAATGGGTGAGATCTCTGGCTTGCTTGAACGTTGAAGCCACGAGACGCGCGCGGTCGT-------------TCGCGATCGCGCGCAATGGATCAGAGTGCCAAGTGGGCCAATTTTGGTAAGCAGAACTGGCGCTGTGGGATGAACCAAACGCCGAGTTAAGGCGCCCAAGTCGACGCTTATGGGATACCATGAAAGGCGTTGGTTGCTTAAGACAGCAGGACGGTGGCCATGGAAGTCGGAA [4024 bp]
JRAS02824_0402 ???????????????????????????????????????????????????????????????????????????????????????????????????????????????????????????????????????????????????????TTTTTTTTTGTAATACCTATTATAATAGGAGGATTTGGAAATTATTTAATTCCTTTAATATTAGGAGTAATTGATATAGCATTTCCTCGAATAAATAATATAAGTTTTTGATTACTTCCTCCTAGATTAATATTTTTATTAATTGGAAGATTTATTGGAACTGGAACAGGAACTGGATGAACAATTTATCCACCTTTATCTTTAAATATATCACATAATGGAGTAAGAGTAGATTTATCAATTTTTTCTTTACATATAGCTGGAATATCTTCAATTATAGCTTCAATTAATTTTATTACAACTATTATTAATATAAAATTTTTTAATATTGAATATATTTCATTATTTTGTTGATCAATTTTATTAACTTCAATTTTATTATTATTATCTTTACCTGTATTAGCAGGAGCTATTACTATATTATTATTTGATCGTAATTATAATACTTCT?????????????????????????????????????????????????????????????????????????????????????????????????????????????????????????????????????????????????????????????????????????????????????????????????????????????????????????????????????????????????????????????????????????????????????????????????????????????????????????????????????????????????????????????????????????????????????????????????????????????????????????????????????????????????????????????????????????????????????????????????????????????????????????????????????????????????????????????????????????????????????????????????????????????????????????????????????????????????????????????????????????????????????????????????????????????????????????????????????????????????????????????????????????????????????????????????????????????????????????????????????????????????????????????????????????????????????????????????????????????????????????????????????????????????????????????????????????????????????????????????????????????????????????????????????????????????????????????????????????????????????????????????????????????????????????????????????????????????????????????????????????????????????????????????????????????????????????????????????????????????????????????????????GAGGAGGATTTTCTGTAGATAATCCAACATTAAATCGATTTTATTCATTTCATTTTTATGCTCCGTTTATTTTATCTTTTATAGTTATTATTCATTTATATTTTTTACATTCTACTGGTAGAACTAATCCTTTAGGGATAAGAAGAAATATATATAAAATTCCATTTAATCCTTATTATTCTATTAAAGATTCAATTTGAATAATTATTATATTTTTTATAATAATTTTTATTAATATACAAATTCAATTTATTTTATTTCATCCAGATAATTTTATAATTGCTAATCCTATAGTTACTCCTTCTCATATTCAAC?????????????????????????????????????????TGATATCGCGCTCTGGAAGTTTGAAACGTCGAAATATTATGTCACCATTATCGACGCCCCTGGACACAGAGATTTCATTAAAAACATGATTACTGGTACGTCGCAAGCCGACTGTGCTGTACTTATTGTTGCTGCTGGTACTGGTGAATTCGAAGCTGGTATCTCCAAGAATGGCCAGACTCGTGAGCACGCATTGCTTGCTTTCACTCTTGGTGTAAAGCAGTTGATTGTTGGTGTCAACAAGATGGACTCGACTGAGCCACCTTACTCAGAGAATCGTTTTGAAGAAATCAAGAAGGAGGTCTCTTCGTACATTAAGAAGATTGGTTACAATCCAGCGGCTGTTGCCTTTGTTCCCATTTCCGGATGGCATGGAGATAACATGTTAGAGCCATCTACAAAAATGCCATGGTTCAAGGGATGGGCGGTTGAACGCAAAGAAGGCAAAGCTGAAGGCAAGTGCCTTATTGAAGCTCTTGATGCCATTCTGCCACCAAGCAGGCCCACTGACAAAGCC?????TCTAAGTTGGTGGTAAACTCCATCTAAGGCTAAATATGACCACGAGACCGATAGCGAACAAGTACCGTGAGGGAAAGTTGAAAAGAACTTTGAAGAGAGAGTTCAAGAGTACGTGAAACCGTTCAGGGGTAAACCTGAGAAACCCAAAAGATCGAATGGGGAGATTCACCGTCAGCCGCGTTGGCTTCCGTGCGGTTCGCGATGCCCGG---GGCCTCT--GGTCCCGTC-----GGCACGCGTCCGCCGCGGTATGTCCGGCTCGGTCGGCGTGCACTTCTCCCCTAGTAGGACGTCGCGACCCGTTGGGTGTCGGCCTACGA--TGCGGTACGTTGACTGTCGCGT-CGCGTT-CACGCGCGCTCGCGACAGACG-TCGCTCATCCGGCCGACTGCCCGGCGGTACTGATCGC-TTTATCGAACGGTAAGGAGCCGCACCAAGTGCGTCC-GGCTCGTCGGCAGGCTCGTCTCGCTCGGATTTACGGACCCGG-TCCGTTGCCGGGCGCTTGGCGTGCCCTTTGGCCGACGAAGC---TCTCGGACCGGCTCGCTCATTCTCGAACGGATTTACCGGTCGGCGACGCTACTGCTTTGGGTACTTTCAGGANNNNNNNNNNNNNNNNNNNNNNNNAGTCTAACATGTGCGCGAGTCATTGGGACTTGT-CTCTAAGCCTAAAGGCGCAATGAAAGTGAAGGTCGACCCTA----GCCCGTCGACCGAGGGAGGATGGCTCGCGTCACGATGCGAGCTCGCACTCCCGGGGCGTCTCGCG--CTCATTGCGAGCGGAGGCGCACCCAGAGCGTACACGTTGGGACCCGAAAGATGGTGAACTATGCCTGGTCAGGACGAAGTCAGGGGAAACCCTGATGGAGGTCCGTAGCGATTCTGACGTGCAAATCGATCGTCGGAACTGGGTATAGGGGCGAAAGACTAATCGAACCATCTAGTAGCTGGTTCCCTCCGAAGTTTCCCTCAGGATAGCTGGCACTCGCTCGAGAGCGAGTCTCATCTGGTAAAGCGAATGATTAGAGGCCTTGGGGCCGAAACGACCTCAACCTATTCTCAAACTTTAAATGGGTGAGATCTCTGGCTTGCTTGAACGTTGAAGCCACGAGACGCGCGCGGTCGT-------------TCGCGATCGCGCGCAATGGATCAGAGTGCCAAGTGGGCCAATTTTGGTAAGCAGAACTGGCGCTGTGGGATGAACCAAACGCCGAGTTAAGGCGCCCAAGTCGACGCTTATGGGATACCATGAAAGGCGTTGGTTGCTTAAGACAGCAGGACGGTGGCCATGGAAGTCGGAA [4024 bp]
JRAS02861_0201 ??????????????????????????????????????????????????????????????????????????????????????????????????????????????????????????????????????????????????????????????????????????????????????????????????????????????????????????????????????????????????????????????????????????????????????????????????????????????????????????????????????????????????????????????????????????????????????????????????????????????????????????????????????????????????????????????????????????????????????????????????????????????????????????????????????????????????????????????????????????????????????????????????????????????????????????????????????????????????????????????????????????????????????????????????????TATTTTAATTTTACCAGGATTTGGATTAATTTCTCATATAATTATTAATGAAAGACTAAAAAAAGGAATTTTTGGTCTTATAGGTATAATTTATGCATTAATATCTATTGGRATTATAGGATTTTTAGTATGAGGACATCACATATTTACAGTAGGATTAGATATTGATACTCGAGCATATTTTACTTCATTAACTATAGTTATTGCAATTCCTACAGGRATTAAAGTATTTAGATGAATATCAACAATTTATGGATCTAAAATTAAGT------CTATTTCAATATATTGATCTTTAGGATTTATTTTTTTATTTTCTTTAGGGGGTTTAACTGGAGTCCATYTATCAAATTCCTCTATTGATATTATTATACATGATACTTATTATGTAGTCGCTCATTTTCATTATGTATTGTCTATAGGGGCAGTATTTGCAATTTTTGGGGGTTTTATTCATTGATTTTATTTATTTACAGGAGTTTCTTTAAATAATGATTGATTAAAAATTCAATTTTTTATTATATTTTTAGGAGTAAATTTAACATTTTATCCTCATCATCATTTAGGGTTAAGAGGTATACCTCGTCGATATTCAGATTATCCTGATATATATTTAGGTTGAAATATAATTTCTACATTAGGAAGGTTAATTACTTTATTTAGAGTTTTTATATTTGTATTAATTATTGTAGAATCATTATATTCAAAACGAATAAGAGTATTTAATATTAATTATT??????????????????????????????????????????????????????????????????????????????????????????????????????????????????????????????????????????????????????????????????????????????????????????????????????????????????????????????????????????????????????????????????????????????????????????????????????????????????????????????????????????ATATTGAGGTGCAACAGTAATTACTAATTTAATATCAGTAATTCCTTATTTTGGACCAAATTTAGTAATTTGACTATGAGGGGGATTTTCTGTTGATAATCCAACTTTAAATCGATTTTATTCATTTCATTTTATTATACCTTTTATCCTATCATTTATAGTAATTCTTCATTTATTTTTTTTACACTCTACTGGTTCCTCAAATCCATTAGGATTAAATAGAAATTATTATAAAATTCCATTTAATCCTTATTATTCTATCAAAGATATTATTTGAATAATTATTGTTTTTATTTTTATAATTTTAATTGTAATAAATTTACAATTTATTTTATTTCACCCAGATAATTTTATTATTGCTAATCCAATAGTAACCCCCGCCCATATTCAACCTGAATGATATTTTTTATTTGCATATTCAATTCTACGGGCATGACATTGCACTTTGGAAGTTTGAGACATCGAAATACTATGTGACCATTATTGATGCCCCTGGGCACAGAGATTTCATTAAGAACATGATTACTGGTACGTCGCAAGCCGACTGTGCTGTACTTATTGTTGCTGCTGGTACTGGTGAATTCGAAGCTGGTATCTCGAAGAATGGCCAGACGCGTGAGCACGCGCTGCTCGCTTTCACTCTCGGTGTAAAGCAGTTGATTGTTGGTGTCAACAAGATGGACTCGACCGAACCACCCTACTCCGAGAATCGGTTCGAAGAAATTAAGAAAGAAGTGTCTTCGTACATTAAGAAAATTGGTTACAATCCAGCAGCTGTTGCCTTTGTGCCCATTTCTGGATGGCATGGAGATAACATGTTGGAACCATCTACAAAAATGCCCTGGTTCAAGGGATGGGCAGTGGAGCGTAAGGAAGGTAAAGCTGAAGGCAAGTGCCTCATTGAAGCCCTGGATGCCATTCTGCCACCCAGCAGGCCCACTGACAAAGCC?????????????????????????????????????????????????????????????????????????????????????????????????????????????????????????????????????????????????????????????????????????????????????????????????????????????????????????????????????????????????????????????????????????????????????????????????????????????????????????????????????????????????????????????????????????????????????????????????????????????????????????????????????????????????????????????????????????????????????????????????????????????????????????????????????????????????????????????????????????????????????????????????????????????????????????????????????????????????????????????????AGTCTAACATGTGCGCGAGTCATTGGGACTTGTACTCTAAGCCTAAAGGCGCAATGAAAGTGAAGGTCGA----------CCCGTCGACCGAGGGAGGATGGCTCGCGTCACGATGCGAGTTCGCACTCCCGGGGCGTCTCTCG--CTCATCGCGAGCTGAGGCGCACCCAGAGCGTACACGTTGGGACCCGAAAGATGGTGAACTATGCCTGGTCAGGACGAAGTCAGGGGAAACCCTGATGGAGGTCCGTAGCGATTCTGACGTGCAAATCGATCGTCGGAACTGGGTATAGGGGCGAAAGACTAATCGAACCATCTAGTAGCTGGTTCCCTCCGAAGTTTCCCTCAGGATAGCTGGCACTCGCTCGAGAGCGAGTCTCATCTGGTAAAGCGAATGATTAGAGGCCTTGGGGCCGAAACGACCTCAACCTATTCTCAAACTTTAAATGGGTGAGATCTCTGGCTTGCTTGAACGTTGAAGCCACGAGACGCGCGCGCCCA------------------GTGCGCGCGCAATGGATCAGAGTGCCAAGTGGGCCAATTTTGGTAAGCAGAACTGGCGCTGTGGGATGAACCAAACGCCGAGTTAAGGCGCCCAAGTCGACGCTTATGGGATACCATGAAAGGCGTTGGTTGCTTAAGACAGCAGGACGGTGGCCATGGAAGTCGGAA [4024 bp]
JRAS02871_0401 ????????????????????????????????????????????????????????TAATAATTCGAATTGAATTAGGAATTCCTGGATCTTTAATTGGAAATGATCAAATTTATAATTCTATAGTTACTATACATGCATTAGTAATAATTTTTTTTTTTGTAATACCAATTATAATAGGAGGATTTGGAAATTATTTAATTCCTTTAATATTAGGAGTAGTTGATATAGCCTTTCCTCGAATAAATAATATAAGTTTTTGATTACTTCCACCTAGATTAATATTTTTATTAATTGGAAGATTTATTGGAACTGGAACAGGAACTGGATGAACTATTTATCCACCTTTATCTTTAAATATATCACATAATGGAGTAAGAGTAGATTTATCAATTTTTTCTTTACATATAGCTGGAATATCATCTATTATAGCATCAATTAATTTTATTACAACTATTATTAATATAAAATTTTTTAATATTGAATATATTTCATTATTTTGTTGATCAATTTTATTAACTTCAATTTTATTATTTTTATCTTTACCTGTATTAGCAGGAGCTATTACTATATTATTATTTGATCG?????????????????????????????????????????????????????????????????????????????????????????????????????????????????????????????????????????????????????????????????????????????????????????????????????????????????????????????????????????????????????????????????????????????????????????????????????????????????????????????????????????????????????????????????????????????????????????????????????????????????????????????????????????????????????????????????????????????????????????????????????????????????????????????????????????????????????????????????????????????????????????????????????????????????????????????????????????????????????????????????????????????????????????????????????????????????????????????????????????????????????????????????????????????????????????????????????????????????????????????????????????????????????????????????????????????????????????????????????????????????????????????????????????????????????????????????????????????????????????????????????????????????????????????????????????????????????????????????????????????????????????????????????????????????????????????????????????????????????????????????????????????????????????????????????????????????????????????????????????????????????????????????????????????????????????????????????????????????????????????????????????????????????????????????????????????????????????????????????????????????????????????????????????????????????????????????????????????????????????????????????????????????????????????????????????????????????????????????????????????????????????????????????????????????????????????????????????????????????????????????????????????????????????????????????????????????????????????????????????????????????????????????????????????????????????????????????????????????????????????????????????????????????????????????????????????????????????????????????????????????????????????????????????????????????????????????????????????????????????????????????????????????????????????????????????????????????????????????????????????????????????????????????????????????????????????????????????????????????????????????????????????????????????????????????????????????????????????????????????????CGAGACCGATAGCGAACAAGTACCGTGAGGGAAAGTTGAAAAGAACTTTGAAGAGAGAGTTCAAGAGTACGTGAAACCGTTCAGGGGTAAACCTGAGAAACCCAAAAGATCGAATGGGGAGATTCACCGTCAGCCGTGTTGGCTTCCGTGCGGTTCGCGATGCCCGG---GGCCTCT--GGTCCCGTT-----GGCACGCGTCCGCCGCGGTATGTCCGGCTCGGTCGGCGTGCACTTCTCCCCTAGTAGGACGTCGCGACCCGTTGGGTGTCGGCCTACGA--TGCGGTACGTTGACTGTCGCGT-CGCGTT-CACGTGCGCTCGCGACAGACG-TCGCTCATCCGGCCGACTGCCCGGCGGTACTGATCGC-TTTATCGAACGGTAAGGAGCCGCACCAAGTGCGTCC-GGCTCGTCGGCAGGCTCGTCTCGCTCGGATTTACGGACCCGG-TCCGTTGCCGGGCGCTTGGCGTGCCCTTTGGCCGACGAAGC---TCTCGGACTGGCTCGCTCATTCTCGAACGGATTTACCGGTCAGCGACGCTACTGCTTTGGGTACTTTCAGGA????????????????????????AGTCTAACATGTGCGCGAGTCATTGGGACTTGT-CTCTAAGCCTAAAGGCGCAATGAAAGTGAAGGTCGACCCTA----GCCCGTCGACCGAGGGAGGATGGCTCGCGTCACGATGCGAGTTCGCACTCCCGGGGCGTCTCGCG--CTCATTGCGAGCAGAGGCGCACCCAGAGCGTACACGTTGGGACCCGAAAGATGGTGAACTATGCCTGGTCAGGACGAAGTCAGGGGAAACCCTGATGGAGGTCCGTAGCGATTCTGACGTGCAAATCGATCGTCGGAACTGGGTATAGGGGCGAAAGACTAATCGAACCATCTAGTAGCTGGTTCCCTCCGAAGTTTCCCTCAGGATAGCTGGCACTCGCTCGAGAGCGAGTCTCATCTGGTAAAGCGAATGATTAGAGGCCTTGGGGCCGAAACGACCTCAACCTATTCTCAAACTTTAAATGGGTGAGATCTCTGGCTTGCTTGAACGTTGAAGCCACGAGACGCGCGCGGTCGC-------------TCGCGACCGCGCGCAATGGATCAGAGTGCCAAGTGGGCCAATTTTGGTAAGCAGAACTGGCGCTGTGGGATGAACCAAACGCCGAGTTAAGGCGCCCAAGTCGACGCTTATGGGATACCATGAAAGGCGTTGGTTGCTTAAGACAGCAGGACGGTGGCCATGGAAGTCGGAA [4024 bp]
JRAS02871_0402 ????????????????????????????????????????????????????????TAATAATTCGAATTGAACTAGGAATTCCTGGATCTTTAATTGGAAATGATCAAATTTATAATTCTATAGTTACTATACATGCATTAGTAATAATTTTTTTTTTTGTAATACCAATTATAATAGGAGGATTTGGAAATTATTTAATTCCTTTAATATTAGGAGTAGTTGATATAGCCTTTCCTCGAATAAATAATATAAGTTTTTGATTACTTCCCCCTAGATTAATATTTTTATTAATTGGAAGATTTATTGGAACTGGAACAGGAACTGGATGAACTATTTATCCACCTTTATCTTTAAATATATCACATAATGGAGTAAGAGTAGATTTATCAATTTTTTCTTTACATATAGCTGGAATATCTTCTATTATAGCATCAATTAATTTTATTACAACTATTATTAATATAAAATTTTTTAATATTGAATATATTTCATTATTTTGTTGATCAATTTTATTAACTTCAATTTTATTATTTTTATCTTTACCTGTATTAGCAGGAGCTATTACTATATTATTATTTGATCGTAATTATAATACTTC??????????????????????????????????????????????????????????????????????????????????????????????????????????????????????????????????????????????????????????????????????????????????????????????????????????????????????????????????????????????????????????????????????????????????????????????????????????????????????????????????????????????????????????????????????????????????????????????????????????????????????????????????????????????????????????????????????????????????????????????????????????????????????????????????????????????????????????????????????????????????????????????????????????????????????????????????????????????????????????????????????????????????????????????????????????????????????????????????????????????????????????????????????????????????????????????????????????????????????????????????????????????????????????????????????????????????????????????????????????????????????????????????????????????????????????????????????????????????????????????????????????????????????????????????????????????????????????????????????????????????????????????????????????????????????????????????????????????????????????????????????????????????????????????????????????????????????????????????????????????????????????????????????????????????????????????????????????????????????????????????????????????????????????????????????????????????????????????????????????????????????????????????????????????????????????????????????????????????????????????????????????????????????????????????????????????????????????????????????????????????????????????????????????????????????????????????????????TGATATCGCGCTCTGGAAGTTTGAAACGTCGAAATATTATGTCACCATTATCGACGCCCCTGGACACAGAGATTTCATTAAAAACATGATTACTGGTACGTCGCAAGCCGACTGTGCTGTACTTATTGTTGCTGCTGGTACTGGTGAATTCGAAGCTGGTATCTCCAAGAATGGCCAGACTCGTGAGCACGCATTGCTTGCTTTCACTCTTGGTGTAAAGCAGTTGATTGTTGGTGTCAACAAGATGGACTCGACTGAGCCACCTTACTCAGAGAATCGTTTTGAAGAAATCAAGAAGGAGGTCTCTTCGTACATTAAGAAGATTGGTTACAATCCAGCGGCTGTTGCCTTTGTTCCCATTTCCGGATGGCATGGAGATAACATGTTAGAGCCATCTACAAAAATGCCCTGGTTCAAGGGATGGGCGGTTGAACGCAAAGAAGGCAAAGCTGAAGGCAAGTGCCTTATTGAAGCTCTTGATGCCATTCTGCCACCAAGCAGGCCCACTGACAAAGCC???????????????????????????????????????????????CGAGACCGATAGCGAACAAGTACCGTGAGGGAAAGTTGAAAAGAACTTTGAAGAGAGAGTTCAAGAGTACGTGAAACCGTTCAGGGGTAAACCTGAGAAACCCAAAAGATCGAATGGGGAGATTCACCGTCAGCCGTGTTGGCTTCCGTGCGGTTCGCGATGCCCGG---GGCCTCT--GGTCCCGTT-----GGCACGCGTCCGCCGCGGTATGTCCGGCTCGGTCGGCGTGCACTTCTCCCCTAGTAGGACGTCGCGACCCGTTGGGTGTCGGCCTACGA--TGCGGTACGTTGACTGTCGCGT-CGCGTT-CACGTGCGCTCGCGACAGACG-TCGCTCATCCGGCCGACTGCCCGGCGGTACTGATCGC-TTTATCGAACGGTAAGGAGCCGCACCAAGTGCGTCC-GGCTCGTCGGCAGGCTCGTCTCGCTCGGATTTACGGACCCGG-TCCGTTGCCGGGCGCTTGGCGTGCCCTTTGGCCGACGAAGC---TCTCGGACTGGCTCGCTCATTCTCGAACGGATTTACCGGTCAGCGACGCTACTGCTTTGGGTACTTTCAGGANNNNNNNNNNNNNNNNNNNNNNNNAGTCTAACATGTGCGCGAGTCATTGGGACTTGT-CTCTAAGCCTAAAGGCGCAATGAAAGTGAAGGTCGACCCTA----GCCCGTCGACCGAGGGAGGATGGCTCGCGTCACGATGCGAGTTCGCACTCCCGGGGCGTCTCGCG--CTCATTGCGAGCAGAGGCGCACCCAGAGCGTACACGTTGGGACCCGAAAGATGGTGAACTATGCCTGGTCAGGACGAAGTCAGGGGAAACCCTGATGGAGGTCCGTAGCGATTCTGACGTGCAAATCGATCGTCGGAACTGGGTATAGGGGCGAAAGACTAATCGAACCATCTAGTAGCTGGTTCCCTCCGAAGTTTCCCTCAGGATAGCTGGCACTCGCTCGAGAGCGAGTCTCATCTGGTAAAGCGAATGATTAGAGGCCTTGGGGCCGAAACGACCTCAACCTATTCTCAAACTTTAAATGGGTGAGATCTCTGGCTTGCTTGAACGTTGAAGCCACGAGACGCGCGCGGTCGC-------------TCGCGACCGCGCGCAATGGATCAGAGTGCCAAGTGGGCCAATTTTGGTAAGCAGAACTGGCGCTGTGGGATGAACCAAACGCCGAGTTAAGGCGCCCAAGTCGACGCTTATGGGATACCATGAAAGGCGTTGGTTGCTTAAGACAGCAGGACGGTGGCCATGGAAGTCGGAA [4024 bp]
JRAS05521_0101 ???????????????????????????????????????????????????????????????????????????????????????????????????????????????????????????????????????????????????????????????????????????????????????????????????????????????????????????????????????????????????????????????????????????????????????????????????????????????????????????????????????????????????????????????????????????????????????????????????????????????????????????????????????????????????????????????????????????????????????????????????????????????????????????????????????????????????????????????????????????????????????????????????????????????????????????????????????????????????????????????????????????????????????????????????????????????????????????????????????????????????????????????????????????????GGTTATAGGGGAATAGTTTATGCATTAAGATCAATTGGAATTTTAGGATTTTTAGTTTGAGGACATCATATATTTACTGTAGGAATAGATATTGATACACGAGCATATTTTACTTCATTAACTATAGTAATTGCTGTTCCAACAGGAATTAAAGTATTTAGATGAATAGCAACAATTTATGGAATAAAGATTAAAT------CTATTTCTATATATTGAGCTTTAGGATTTATTTTTTTATTTACTTTAGGTGGTATTACAGGAGTTCAATTATCAAATTCTTCTATTGATATTATTTTACATGATACATATTATGTAGTAGGTCATTTTCATTATGTTTTATCTATAGGAGCTGTATTTGCAATTTTTGGAGGATTTATTCATTGATTTTATTTATTTACAGGTTTATCATTAAATAATAATTTATTAAAAATTCAATTTTTTACAATATTTTTCGGAGTAAATTTAACATTTTTTCCTCATCATTTTTTAGGATTAAGAGGTATACCTCGACGATATTCAGATTATCCAGATGCTTATTTA????????????????????????????????????????????????????????????????????????????????????????????????????????????????????????????????????????????????????????????????????????????????????????????????????????????????????????????????????????????????????????????????????????????????????????????????????????????????????????????????????????????????????????????????????????????????????????????????????????????????????????????????????????????????????????????????????????????????????????????????????????????????????????????????????????????????????????????????????????????????????????????????????????????????????????????????????????????????????????????????????????????????????????????????????????????????????????????????????????????????????????????????????????????????????????????????????????????????????????????????????????????????????????????????????????????????????????????????????????????????????NGACATTGCGCTCTGGAAGTTTGAGACATCGAAATACTATGTCACCATTATCGATGCCCCTGGGCACAGAGATTTCATTAAGAACATGATTACTGGTACGTCGCAAGCCGACTGTGCCGTACTTATTGTTGCTGCTGGTACTGGTGAATTCGAAGCTGGTATCTCGAAAAATGGCCAGACACGTGAGCACGCGCTGCTCGCTTTCACTCTTGGTGTAAAGCAGTTGATTGTTGGTGTCAACAAGATGGATTCGACCGAACCTCCCTATTCCGAGAATCGGTTCGAAGAAATCAAGAAAGAAGTGTCTTCGTACATTAAGAAGATTGGTTACAATCCAGCAGCTGTTGCCTTTGTGCCCATTTCTGGATGGCATGGAGATAACATGTTGGAACCATCTACAAAAATGCCTTGGTTCAAGGGATGGGCAGTGGAGCGTAAGGAAGGTAAAGCTGAAGGCAAGTGCCTCATTGAAGCCCTGGATGCCATTCTGCCACCCAGCAGGCCCACCGACAAAGCC?????TCTAAGTTGGTGGTAAACTCCATCTAAGGCTAAATATGACCACGAGACCGATAGCGAACAAGTACCGTGAGGGAAAGTTGAAAAGAACTTTGAAGAGAGAGTTCAAGAGTACGTGAAACCGTTCAGGGGTAAACCTGAGAAACCCAAAAGATCGAATGGGGAGATTCACCGTCAGCCGAGCTGGCTTCCGTGCGGTTCGCGATGCTCGG---GATCCTTGTGGTTCCGTT-----GGCACGCGTCCGCCGCGGTATGTCCGGCTCGGTCGGCGTGCACTTCTCCCCTAGTAGGACGTCGCGACCCGTTGGGTGTCGGCCTACGA--TGCGGTTCGTCGACTGTCGCGT-CGCGTT-AACGCGCGCACGCGGCAGACA-CCGCTCATCCGGCCGACTGCCCGGCGGTATGGATCGC-TTTATCGAACGGTAAGGAGCCGCACCAAGTGCGTCC-GGCTCGTCGGCAGGCTCGTCTCGCTCGGATTTACGGACCTGGTTCCGTTGCCGGGTGCTTGGCGCGGCCGTTGGTCGACGAAGC---TCTCGGACCGGCTCGCTCATTCTCGAACGGATTTACCGGTCAGCGACGCTACTGCTTTGGGTACTTTCAGGANNNNNNNNNNNNNNNNNNNNNNNNNNNNNNNNNNNNNNNNNNNNNNNNNGGACTTGT--CTCTAGCCTAAAGGCGCAATGAAAGTGAAGGTCGA----------CTCGTCGACCGAGGGAGGATGGCTCGCGTCACGATGCGAGTTCGCACTCCCGGGGCGTCTCGTG--CTCATCGCGAGCTGAGGCGCACCCAGAGCGTACACGTTGGGACCCGAAAGATGGTGAACTATGCCTGGTCAGGACGAAGTCAGGGGAAACCCTGATGGAGGTCCGTAGCGATTCTGACGTGCAAATCGATCGTCGGAACTGGGTATAGGGGCGAAAGACTAATCGAACCATCTAGTAGCTGGTTCCCTCCGAAGTTTCCCTCAGGATAGCTGGCACTCGCTCTAGAGCGAGTCTCATCTGGTAAAGCGAATGATTAGAGGCCTTGGGGCCGAAACGACCTCAACCTATTCTCAAACTTTAAATGGGTGAGATCTCTGGCTTGCTTGAACGTTGAAGCCACGAGACGCGCGCGCCTA------------------GTGCGCGCGCAATGGATCAGAGTGCCAAGTGGGCCAATTTTGGTAAGCAGAACTGGCGCTGTGGGATGAACCAAACGCCGAGTTAAGGCGCCCAAGTCGACGCTTATGGGATACCATGAAAGGCGTTGGTTGCTTAAGACAGCAGGACGGTGGCCATGGAAGTCGGAA [4024 bp]
;
END;

begin mrbayes;
	charset mito = 1-2178;
	charset EF = 2179-2695;
	charset rRNA28S = 2696-4024;

partition basic = 3: mito, EF, rRNA28S;
  
set partition = basic ;

[allow  each charset to have its own set of parameters]
unlink statefreq=(all) revmat=(all) shape=(all) pinvar=(all);

[allow rates to vary across charset: one charset can evolve slowly and the other fastly]
prset applyto=(all) ratepr=variable;

[apply equal stationary state frequencies to EF partiton (k80 model) and dirichlet to others]
prset applyto=(2)statefreqpr=fixed(equal);
prset applyto=(1,3)statefreqpr=dirichlet(1.0,1.0,1.0,1.0);


[apply evolutionary models mito GTR+G; EF k80+G rRNA28S GTR+G]

lset applyto=(2) nst = 2;

lset applyto= (1,3) nst = 6;

lset applyto = (all) rates = gamma;

[run mcmc]
mcmc nchains=4 ngen=10000000 printfreq=1000 samplefreq=1000 savebrlens=yes temp=0.2;
